# Supplementary material for: Under Control? Mouse Models of Heat Exposure: A Systematic Review of Experimental Design and Methodology
Source: Acta Physiol (Oxf). 2026 Jul 23;242(8):e70281. doi: 10.1111/apha.70281 (PMC13396153; doi:10.1111/apha.70281)
Supplement: Supplementary file 2 — Data S2: Data extracted from studies included in the review, including author name, year of publication, doi, title, country, aim, strain of mouse studied. [file APHA-242-e70281-s001.xlsx]

## Sheet: Sheet1
	Supplementary Material 2: Data extracted from studies included in the review, including Author name, year of publication, doi, title, country, aim, Strain of mouse studied, Factors other than heat assessed in study, sample sizes, age of mice, housing temperature and humidity for control and exposed groups, body temperature increases and method of measurement, timing of exposure, body system studi…
	Study ID	Doi	Title	Country in which the study was conducted	Aim of study	Strain of mouse studied	Factors other than heat assessed in study	Average number of animals per treatment/exposure group	Age of animals at start of experiment (in weeks)	Sex of animals	Housing temperature for control animals °C	Humidity level for control animals	Are controls housed within the thermoneutral zone (27-32 degrees )?	Housing temperature for heat-exposed animals °C	Humidity level for heat-exposed animals %	Heat exposure duration and timing	When were animals exposed to heat?	Was animal body temperature measured?	If body temperature was measured, how was it measured?	If body temperature was measured, what was the highest recorded body temperature? °C	Other details given regarding cage conditions	Body system studied	Peer reviewed?	2. Random allocation to treatment or control	3. Blinded assessment of outcome	4. Sample size calculation	5. Compliance with animal welfare regulations	6. Statement of potential conflict of interests
	Wu 2024	https://doi.org/10.1016/j.ebiom.2023.104918	Gut microbiota associated with appetite suppression in high-temperature and high-humidity environments	Other: China	To examine the relationship between high temperature and high humidity on the gut microbiota.	BALB/c	Fecal transplant	6	6	Male	25 ± 1	60-65	No	33 ± 1	90-95	8 weeks	Both light and dark phases	No			All mice were housed in sterile autoclaved cages with irradiated food and acidified autoclaved water. A 12-/12-h light/dark cycle and provided access to water and rodent chow ad libitum.	Digestive; Central nervous system (including behavioral); Other: Body weight, food consumption.	Yes	Unclear	Unclear	No	Yes	Yes
	Dubinski 2022	10.1093/hmg/ddac206	Stress granule assembly i<i>n vivo</i> is deficient in the CNS of mutant TDP-43 ALS mice	Canada	To assess stress granule assembly in the lumbar spinal cord neurons of mice exposed to full body heat stress.	B6/N	Genetic modifications relevant to amyotrophic lateral sclerosis and frontotemporal dementia.	3-7	17-78	Male	unspecified	unspecified	Other:	44	unspecified	20 min	Unspecified	Yes	Other: PhysioSuite	Hyperthermia led to an average change in internal body temperature of 7.9â—¦C		Central nervous system (including behavioral)	Yes	Yes	Yes	No	Yes	Yes
	Chen 2020	doi: 10.3390/ijms21051646.	Hsp90 Relieves Heat Stress-Induced Damage in Mouse Kidneys: Involvement of Antiapoptotic PKM2-AKT and Autophagic HIF-1Î± Signaling	Other: China	To evaluate our hypothesis that heat stress-induced acute kidney injury originated from peroxidation, and that Hsp90 enhanced cellular protection by restricting apoptosis and inducing autophagy-mediated survival by two separate signaling pathways, Hsp90-PKM2-Akt and Hsp90-HIF-1Î±-BNIP3/BNIP3L	C57BL/6J	Aspirin (ASA), geldanamycin (GA), triciribine (TR)	10	6	Male	25 ± 1	75	No	42 ± 1	75	5 hours	Unspecified	No				Renal/urinary	Yes	Yes	Unclear	No	Yes	Yes
	Li 2023	https://doi.org/10.1016/j.jff.2023.105749	Capsaicin alleviates the intestinal oxidative stress via activation of TRPV1/PKA/UCP2 and Keap1/Nrf2 pathways in heat-stressed mice	Other: China	To investigate the impacts of capsaicin (CAP) on the alleviation of intestinal OS in heat-stressed mice	C57BL/6J	CAP administration	6	7	Male	22 ± 2	50 ± 5	No	39.0 ± 0.5	unspecified	2h for 6 days	Light phase	Yes	Rectal probe	Approx 38 C		Digestive	Yes	Yes	Unclear	No	Yes	Yes
	Gu 2020	https://doi.org/10.1115/1.4046520	Mild Whole-Body Hyperthermia-Induced Interstitial Fluid Pressure Reduction and Enhanced Nanoparticle Delivery to PC3 Tumors: In Vivo Studies and Micro-Computed Tomography Analyses	United States	Test the hypothesis that 1-h whole-body hyperthermia may lower tumor IFP to allow more nanoparticles to be deposited into PC3 tumors after a systemic injection.	BALB/C	Prostatic cancer exographs, injection of nanofluid containing gold nanoparticles	7	unspecified	Male	unspecified	unspecified	Other: unspecified	39	unspecified	1hr	Unspecified	Yes	Body surface temperature; Telemetry (specify telemetry location and instrument in Other field below); Other: Bio Medic Data Systems, Seaford, DE	40		Cancer	Yes	Yes	Unclear	No	Yes	Yes
	Huang 2022	10.1007/s44154-022-00079-6.	Î²-Hydroxybutyric acid improves cognitive function in a model of heat stress by promoting adult hippocampal neurogenesis	Other: China	The aim of this study was to determine the potential cellular and molecular mechanisms underlying neuroprotective effects of BHBA in heat stress-treated mice	ICR	Î²-Hydroxybutyric acid (BHBA) and minocycline	32	8	Male	24 ± 1	50	No	43	60 ±10	15 minutes for 14 days	Light phase	No				Central nervous system (including behavioral)	Yes	Yes	Unclear	No	Yes	Yes
	Li 2024	10.1038/s41420-024-02047-7.	Heat stress induces calcium dyshomeostasis to subsequent cognitive impairment through ERS-mediated apoptosis via SERCA/PERK/eIF2Î± pathway	Other: China	To investigate the neural mechanisms underlying heat-induced cognitive impairment.	C57BL/6J	SERCA activation with CDN1163 and PERK inhibition with GSK2606414	8	8	unspecified	unspecified	unspecified	Other: onditions unspeified but refers generally to previous published study where it states: 23 ± 1 temperature and 60 ± 10 relative humidity	42.5 ± 0.5	60± 10	60 min per day for 7 days	Unspecified	No				Central nervous system (including behavioral)	Yes	Yes	Unclear	Unclear	Yes	Yes
	Mohyuddin 2021	10.1016/j.intimp.2021.107727.	Terpinen4-ol inhibits heat stress induced inflammation in colonic tissue by Activating Occludin, Claudin-2 and TLR4/NF-ÎºB signaling pathway	Other: China	Investigate the protective effects of terpinen4-ol on heat stress-induced colitis.	C57BL/6J	terpinen4-ol (TER LD) administration	6	unspecified	Male	24 ± 1	65-85	No	40 ± 1	65â-85	4 hours per day for \ 14 days	Unspecified	No				Digestive; Immune/lymphatic; Central nervous system (including behavioral); Renal/urinary; Other: Liver, spleen, inflammation	Yes	Unclear	Unclear	No	Yes	Yes
	Huang 2022	10.1096/fj.202101469RR.	Î²-Hydroxybutyric acid attenuates heat stress-induced neuroinflammation via inhibiting TLR4/p38 MAPK and NF-ÎºB pathways in the hippocampus	Other: China	Evaluate the effects of BHBA on neuroinflammation induced by heat stress, as well as the underlying mechanisms.	Unspecified	Î²-Hydroxybutyric acid (BHBA) and minocycline	30	8	Male	22 - 24	60 ± 10	No	43	60± 10	15 min each day for 14 days	Light phase	No				Central nervous system (including behavioral)	Yes	Yes	Unclear	No	Yes	Yes
	Chen 2024	10.1139/apnm-2024-0157.	Maintaining mitochondrial NAD plus homeostasis is key for heat-induced skeletal muscle injury prevention despite presence of intracellular cation alterations	United States	we performed the experiments in mouse myoblasts and in- tact mouse SKM to answer the following questions: (1) Does heat stress alter mitochondrial Mg2+, Ca2+, and NAD+? (2) How does NR treatment affect mitochondrial NAD+ under heat stress? (3) What are the concurrent changes in heat- induced mitochondrial dysregulation and injury?	C57BL/6J	Treatment with the NAD+ precursor nicotinamide riboside	6	6	Male	22	unspecified	No	39.5	unspecified	180 minutes	Light phase	Yes	Telemetry (specify telemetry location and instrument in Other field below); Other: temperature-sensing transponder (BioTherm13, Biomark Inc., Boise, ID) in the abdominal cavity	41.2 ± 0.8 C	after stable baseline data were obtained, food and water were removed from cages	Muscular	Yes	Yes	Unclear	No	Yes	Yes
	Huh 2021	https://doi.org/10.3390/app11156902	Geongangbuja-Tang Decoction and Its Active Ingredient, Aconiti Lateralis Radix Preparata, Exerts Inhibitory Effects on Heat Stress-Induced Inflammation in Mice	Other: Korea	To explore the thermal-regulatory effects of Geongangbuja-tang decoction (GBT) and Aconiti Lateralis Radix Preparata (ALRP) , traditional decoction used to alleviate immune system dysregulation in East Asia) and to demonstrate its active components.	ICR	GBT and Aconiti Lateralis Radix Preparata (ALRP)	6	7	Male	23 ± 1	unspecified	No	43	60± 10	15 min for 3 days	Unspecified	No				Endocrine; Central nervous system (including behavioral)	Yes	Yes	Unclear	No	Yes	Yes
	Du 2024	10.1097/WNR.0000000000002042.	Heat stress induces IL-1Î² and IL-18 overproduction via ROS-activated NLRP3 inflammasome: implication in neuroinflammation in mice with heat stroke	Other: China	To identify that heat stress-induced reactive oxygen species (ROS) overproduction activated NLRP3 inflammasome in microglia both in vivo and in vitro. The second aim was to clarify microglial NLRP3 inflammasome activation and relevant pathways involving caspase-1, IL-1Î², and IL-18 contributed to the neuroinflammation in heat stress model.	C57BL/6J	TEMPOL (ROS scavenger); Genetic deletion of NLRP3; Caspase-1 inhibitor Z-VAD-FMK	4	6	Male	25 ± 0.5	unspecified	No	42	unspecified	20 min	Unspecified	Yes	Rectal probe	Not reported		Central nervous system (including behavioral)	Yes	Yes	Yes	No	Yes	Yes
	Yue 2020	10.11855/j.issn.0577-7402.2020.03.09	Biological function of exosomes secreted by heat-stroke hepatocytes and induced liver damage	Other: China	To explore the biological function of exosomes secrected by heat-stroke hepatocytes and its effect on liver injury.	C57/BL6J	Control or heat shocked hepatocyte exosome injection	6	unspecified	unspecified	unspecified	unspecified	Other: Unknown	39	60	Until core temp reached 42.5C	Unspecified	Yes	Rectal probe	42.5C	Water deprivation 20 minutes prior to heat shock	Digestive; Other: Liver, serum	Yes	Unclear	Unclear	No	Yes	Yes
	Guo 2020	Guo, Y., Liu, X. B., Li, J., He, X., & Zhao, X. H. (2020). The effects of aqueous extract of Portulaca oleracea L. on the structure and function of jejunum in mice with heat stress.	The Effects of Aqueous Extract of Portulaca oleracea L.on the Structure and Function of Jejunum in Mice with Heat Stress	Other: China	Investigate the effect of purslane water extract in protecting animals from heat stress-induced intestinal damage	Kunming	purslane and vitamin C supplementation	10	5-6	Male	25 ± 1	unspecified	No	40±1	unspecified	0.5 hoursfor 6 days	Light phase	No				Digestive	Yes	Yes	Unclear	No	Unclear	No
	Zhang 2020	ZHANG, L. (2020). Network pharmacology study of arnebia euchroma in the protective effect of heat stroke. Chinese Pharmaceutical Journal, 1425-1432.	Network Pharmacology Study of Arnebia euchroma in the Protective Effect of Heat Stroke	Other: China	To predict the material basis of the "cooling blood" effect of Arnebia euchroma, and discuss its potential pathway and mechanisms via network pharmacology.	Kunming	Shikonin administration	12	unspecified	Male	22 ± 1	50±5	No	41±0.5	60±5	Until death	Unspecified	No				Central nervous system (including behavioral); Other: Mortality	Yes	Unclear	Unclear	No	Yes	Yes
	Deng 2020	10.1242/jeb.231415.	Exposure to artificial wind increases energy intake and reproductive performance of female Swiss mice (Mus musculus) in hot temperatures	Other: China	The effects of wind on the energy budgets, resting metabolic rate and milk energy output (MEO) were measured in lactating Swiss mice at 21 and 32.5Â°C.	Swiss	Wind	7-14	unspecified	Female	21 ± 1	unspecified	No	32.5±1	unspecified	24 h a day for 9 days	Both light and dark phases	Yes	Body surface temperature; Telemetry (specify telemetry location and instrument in Other field below); Other: Thermosensitive passive transponders (Destron Fearing, South St Paul, MN, USA) implanted subcutaneously in the dorsolateral hip region, 42 females also had intraperitoneal transponders implanted	Approx 39 C (hard to read from Figure) for both intraperitoneal and subcutaneous temperatures	sawdust beddin	Female reproductive (non-pregnant); Pregnancy; Other: Lactation including energy intake and pup growth	Yes	Yes	Unclear	No	Yes	Yes
	Habibi 2022	10.1007/s11356-022-21796-5.	Thermal stress and TiO<ovid:inf>2</ovid:inf> nanoparticle-induced oxidative DNA damage and apoptosis in mouse hippocampus	Other: Iran	To evaluate physiological responses to the nano-TiO2 and heat stress co-exposure in a mouse model, the underlying toxic mechanisms of these nanoparticles, the effect on DNA damage, and apoptosis in the hippocampus.	ICR	Titanium-dioxide nanoparticles	5	unspecified	Female	25 ± 0.2	40 ± 0.5	No	40	40± 0.5	60min for 14 days	Unspecified	Yes	Rectal probe	39.75		Central nervous system (including behavioral)	Yes	Yes	Unclear	No	Yes	Yes
	Ichikawa 2022	10.3390/metabo12010020.	Cold Exposure during the Active Phase Affects the Short-Chain Fatty Acid Production of Mice in a Time-Specific Manner	Other: Japan	the aim was to examine the effect of cold or heat exposure timing on SCFAs production	ICR	cold temperature, exposure timing	5-12	8-10	Male	22 ± 2	60 ± 5	No	37 ± 2	unspecified	3 h for 10 days	Both light and dark phases	Yes	Telemetry (specify telemetry location and instrument in Other field below); Other: Button-type temperature data loggers (Thermocron G typ, KN Laboratories, Osaka, Japan) embedded in abdomen, measured every 10 mins	37.5 (from Figure graph)	free access to food and water, food consumed measured	Digestive	Yes	Unclear	Unclear	No	Yes	No
	Wang 2022	10.3390/ani12192589.	Effects of Macleaya cordata Extract on Blood Biochemical Indices and Intestinal Flora in Heat-Stressed Mice	Other: China	To investigate the impact of macleaya cordata (MCE) on blood biochemical indices and gut microbiota in heat-stressed mice	Kunming	Macleaya cordata extract (MCE)	6	4	Male	25	50 ± 5	No	42	70	2h a day for 7 days	Light phase	No				Digestive; Other: Circulatory factors and cecal characterisation	Yes	Unclear	Unclear	No	Yes	Yes
	Zhu 2022	10.3389/fimmu.2022.968520.	Microglial exosomal miR-466i-5p induces brain injury via promoting hippocampal neuron apoptosis in heatstroke	Other: China	This work explores further the mechanism of microglia-derived exosomal miRNA inducing hippocampal neurons apoptosis. Furthermore, the work also provides a new therapeutic strategy based on miRNAs in manipulated microglial exosomal miRNAs to improve cognitive outcome after HS.	C57BL/6J	Exosomes were injected through the tail vein for 3 consecutive days	6	6-8	Male	25 ± 0.5	35 ± 5	No	35.5 ± 0.5	60± 5	until rectal temp reached 42C	Unspecified	Yes	Rectal probe	42		Central nervous system (including behavioral)	Yes	No	Yes	No	Yes	Yes
	Geng 2022	10.11855/j.issn.0577-7402.2022.12.1209	The role and mechanism of neutrophil extracellular traps in the acute liver injury of heatstroke mice	Other: China	Investigate the role and mechanism of neutrophil extracellular traps (NETs) in the pathogenesis of acute liver injury in heat stroke mice	C57BL/6J	chloramidine administration	8-12	6-8	Male	23	55±5	No	39	65	Until body temperature reached 42.9C	Unspecified	Yes	Rectal probe	42.9		Digestive; Other: Liver	Yes	Unclear	Unclear	No	Yes	Yes
	Lu 2023	10.1039/d2fo02179j.	Mogroside-rich extract from Siraitia grosvenorii fruits protects against heat stress-induced intestinal damage by ameliorating oxidative stress and inflammation in mice	Other: China	To establish if mogroside-rich extract (MGE) can alleviate heat stress-induced intestinal damage by reducing the occurrence of intestinal oxidative stress and inflammation and improving intestinal barrier function	C57BL/6J	mogroside-rich extract (MGE)	8	6	Female	21 ± 1	50 ± 10	No	40 ± 1	50±10	2h for 1 week	Light phase	Yes	Rectal probe	39C		Digestive	Yes	Yes	Unclear	No	Yes	No
	Gu 2023	https://doi.org/10.1016/j.ccmp.2022.100042	Joint Effects of Heat Stress and PM<ovid:inf>2.5</ovid:inf> Exposure on Glucose Metabolism and Hepatic Insulin Signaling	Other: China	To establish if heat stress andâ€œreal worldâ€ ambient PM2.5 exposure might induce interactive effects on liver metabolism.	C57BL/6J	PM2.5 exposure	5-14	8-10	Male	21 ± 1	unspecified	No	37 ± 0.2	unspecified	3 h per day for 2 consecutive weeks	Both light and dark phases	Yes	Telemetry (specify telemetry location and instrument in Other field below); Other: abdominal caivty			Digestive; Endocrine; Other: Glucose metabolism and liver insulin signaling	Yes	Unclear	Yes	No	Yes	Yes
	Liu 2023	Liu YY, Li Y, Hu J, Xuan L, Wang L, Yuan R, Deng ZH, Zhang YX, Kang HJ. Comparison and evaluation of direct heat stroke method and stepwise heating method for establishing mouse model of multiple organ dysfunction in classic heat stroke. Medical Journal of Chinese People's Liberation Army. 2023;48(8):893–902.	Comparison and evaluation of direct heat stroke method and stepwise heating method for establishing mouse model of multiple organ dysfunction in classic heat stroke	Other: China	To compare the differences between the classical heat stroke (CHS) mouse model with multiple organ dysfunction syndrome (MODS) established by two temperature strategies of heat exposure.	C57BL/6J	direct vs stepwise	10-28	unspecified	Male	22 ± 1.6	35 - 45	No	41	60	1 hour	Unspecified	Yes	Rectal probe	42.7°C		Other: Histopathology of major organs and circulating biochemical and inflammatory markers	Yes	Yes	Unclear	No	Unclear	Yes
	Wang 2024	10.3390/nu16020262.	Elephantopus scaber L. Polysaccharides Alleviate Heat Stress-Induced Systemic Inflammation in Mice via Modulation of Characteristic Gut Microbiota and Metabolites	Other: China	To investigate (a) relationships between exposure to heat stress (HS), systemic inflammation, the gut microbiome, and related short-chain fatty acids (SCFAs) and neurotransmitters, and (b) the potential mechanism of action underlying the effect of Elephantopus scaper L. polysaccharides (ESLP) on systemic inflammation caused by HS	C57BL/6J	Elephantopus scaper L. polysaccharides (ESLP) from a Chinese herb used to relieve heat stress	5	6	Male	22 ± 3	60 ± 10	No	38 ± 0.5	90-95	4h a day for 7 days	Unspecified	Yes	Rectal probe; Body surface temperature	Rectal: 35.94 ± 0.1		Digestive; Other: Inflammatory markers	Yes	Yes	Yes	No	Yes	Yes
	Wu 2024	WU, B., FAN, D., ZHANG, J., GUO, J., WANG, G., YU, L., ... & ZHAO, J. (2024). Effects of PM2. 5 and heat/cold exposure on AKT/GLUT4 pathway in mouse skeletal muscle and white adipose tissue. Journal of Environmental and Occupational Medicine, 356-361.	Effects of PM<ovid:inf>2.5</ovid:inf> and heat/cold exposure on AKT/GLUT4 pathway in mouse skeletal muscle and white adipose tissue	Other: China	To observe the effects of combined exposure to PM2.5 and non-optimal temperature on metabolic damage at gene and protein levels in mice, and elucidate the role of related signaling pathway in crucial organs.	C57BL/6J	PM2.5 exposure	10	6	Male	22 ± 2	60±5	No	30	unspecified	8h a day for 4 weeks	Unspecified	No				Muscular; Other: White adipose tissue (WAT)	Yes	Unclear	Unclear	No	Yes	Yes
	Luo 2024	https://doi.org/10.1089/fpd.2024.0046	Effects of Akkermansia muciniphila on Gut Morphology, Antioxidant Indices, and Gut Microbiome of Mice Under Heat Stress	Other: China	This study aimed to investigate the effects of administering AM on gut morphology, antioxidant indices, and gut microbiome of mice during heat stress	BALB/C	Effect of Akkermansia muciniphila on gut morphology, antioxidant indices, and gut microbiome	8	8	Male	24 - 25	50-60	No	40 +-1	50-60	2 hours daily from day 13 to 26	Light phase	No				Digestive; Endocrine	Yes	Yes	Unclear	No	Yes	Yes
	yingfei 2025	10.1016/j.ecoenv.2024.117535.	Environmental high temperature (heat stroke) causes articular cartilage damage in vivo and in vitro	Other: China	The aim of the current study is to explore the damaging effects of heat stress on articular cartilage.	C57BL/6J		Unspecified	Unspecified	Male	unspecified	Unspecified	Other: Unspeified	39	55± 5	12 hours	Unspecified	Yes	Rectal probe	42.7		Other: Articular cartilage	Yes	Unclear	Yes	No	Yes	Yes
	Laitano 2020	10.1113/JP279310.	Delayed metabolic dysfunction in myocardium following exertional heat stroke in mice.	United States	To establish the potential of exertional heat stress (EHS) to contribute to the development of long-term cardiovascular disease using a preclinical mouse model of EHS.	C57BL/6J	exertional heat stress	8	12-16	Both	20 - 25	30-60	No	37.5	40	until core temp 41	Light phase	Yes	Telemetry (specify telemetry location and instrument in Other field below); Other: TA-E-Mitter, Starr Life Sciences, Oakmont, PA, USA. Peritoneal cavity on the lower right quadrant.	42.2 ± 0.3 °C		Cardiovascular	Yes	Unclear	Yes	No	Yes	Yes
	Garcia 2020	10.1249/MSS.0000000000002329.	Effects of Ibuprofen during Exertional Heat Stroke in Mice.	United States	To determine if ibuprofen (IBU) treatment would reduce exercise performance in the heat in both sexes and exacerbate the extent of GI damage that occurs in this model.	C57BL/6J	Exercise and ibuprofen	6	12-13	Both	22.5	50	No	37.5	30-40	core temp 41	Light phase	Yes	Telemetry (specify telemetry location and instrument in Other field below); Other: Under isoflurane anesthesia, a laparotomy was performed to place temperature telemetry emitters into the abdominal cavity (G2 E-Mitter, Starr Life Sciences, Oakmont, PA)	42.31 °C		Digestive	Yes	Yes	Unclear	No	Unclear	Yes
	Chen 2020	10.1016/j.pbb.2020.172912.	High ambient temperature increases the toxicity and lethality of 3,4-methylenedioxymethamphetamine and methcathinone.	United States	These experiments investigated the effect of ambient temperature on the toxicity and lethality produced by methylenedioxymethamphetamine (MDMA) and methcathinone (MCAT) in mice, and whether these effects might involve similar mechanisms to those described for methamphetamine-induced neurotoxicity	C57BL/6J	methylenedioxymethamphetamine (MDMA) and methcathinone (MCAT) toxicity	5-10	5	Both	20 ± 1	unspecified	No	32 ± 1	unspecified	On the experimental day, mice were placed in individual cages and habituated for 2 h before injection. Mice were allowed to survive for up to 120 min after injection	Light phase	Yes	Rectal probe	40.6 ± 0.4 °C	food and water ad libitum	Cardiovascular; Other: hepatic, mortality	Yes	Unclear	No	No	Yes	Yes
	Bao 2020	10.1242/jeb.223560.	Exposure to hot temperatures during lactation in Swiss mice stunts offspring growth and decreases future reproductive performance of female offspring.	Other: China	To assess impact of exposure to hot temperatures during lactation in mice on offspring growth and future reproductive performance	swiss		21-29	9-10	Both	21 ± 1	unspecified	No	32.5	unspecified	32.5 for 11 days	Both light and dark phases	No			Sawdust bedding; food and water ad libitum	Pregnancy; Other: Offspring postnatal development	Yes	Unclear	Yes	No	Yes	Yes
	Li 2020	10.1016/j.mce.2019.110639	High ambient temperature disrupted the circadian rhythm of reproductive hormones and changed the testicular expression of steroidogenesis genes and clock genes in male mice.	Other: China	To establish the daily pattern of serum reproductive hormones, testicular circadian genes and testosterone synthesis-related genes at 5 time points within a 24-h cycle in growing male mice under thermal neutral or heat exposure conditions for 35 days.	Unspecified		4	7	Male	25	50 ± 5	No	39	unspecified	4h a day for 35 days	Light phase	Yes	Rectal probe	approx 37.8 C		Male reproductive	Yes	Unclear	Unclear	No	Yes	Yes
	Chen 2020	10.1007/s12265-020-10003-w	Involvement of p53 in the Responses of Cardiac Muscle Cells to Heat Shock Exposure and Heat Acclimation.	United States	investigated the role of p53 in the responses of cardiac muscle cells to acute heat exposure and heat acclimation (HA)	C57BL/6J	Heat acclimation	6	10-13	Male	21	unspecified	No	39.5	unspecified	3 hours	Light phase	Yes	Telemetry (specify telemetry location and instrument in Other field below); Other: surgically implanted with a temperature transponder (G2 E-Mitter, Starr Life Sciences, Oakmont, PA)	42.1 ± 0.1	Food and water were removed from cages during the experimen for heat heat shock	Cardiovascular; Muscular	Yes	Yes	Unclear	No	Yes	Yes
	Bei 2020	10.1016/j.jtherbio.2020.102532	Effects of heat stress on ovarian development and the expression of HSP genes in mice.	Other: China	To analyze ovarian microÂ­ structure and HSP gene expression under acute and chronic heat stress to explore whether they are correlated.	ZCK	N/A	6	3	Female	25	50	No	43	50	daily 1.5 h 39 C treatments or 6 weeks acute model: constant temperature of 43 C at 50 humidity for 0.5 h	Both light and dark phases	No			N/A	Female reproductive (non-pregnant); Other: Growth	Yes	Yes	Yes	No	Yes	Yes
	Li 2020	10.1080/02656736.2020.1763483.	Preventing necroptosis by scavenging ROS production alleviates heat stress-induced intestinal injury.	Other: China	Determine whether ROS and subsequent necroptosis are mediated by HS-induced damage in the small intestine and intestinal epithelial cells and examine whether ROS scavenger pretreatment could protect against HS-induced intestinal injury by alleviating oxidative stress.	C57BL/6J	ROS scavenger preatreatment (Nec-1 or GSKâ€™872)	6	6-8	Male	25 ± 0.5	35 ± 5	No	35.5 ± 0.5	60± 5	Until core temperature treached 42C	Unspecified	Yes	Rectal probe	42C	No food or water given during heat exposure	Digestive	Yes	Yes	Yes	No	Yes	Yes
	Yoon 2020	10.1002/mrd.23348.	Whole-body heat exposure causes developmental stage-specific apoptosis of male germ cells.	Other: Korea	To determine the heat stressâ€induced responses of the testes after exposing mice to high temperatures (37â-42Â°C) for a prolonged period (6 hr).	C57BL/6J		3	12	Male	25	unspecified	No	42	unspecified	0.5, 2, or 6h	Unspecified	No				Male reproductive	Yes	No	Yes	No	Yes	Yes
	Jia 2020	10.1071/RD19303.	L-Arginine alleviates the testosterone reduction in heat-treated mice by upregulating LH secretion, the testicular antioxidant system and expression of steroidogenesis-related genes.	Other: China	Investigate whether L-Arg could enhance the production of testosterone in mice exposed to high ambient temperature.	ICR	L-arginine supplementation	8	6	Male	25 ± 2	50±5	No	40	unspecified	30 min for 5 consecutive days	Light phase	No				Endocrine; Male reproductive	Yes	Unclear	Unclear	No	Yes	Yes
	Yu 2020	10.1093/jn/nxaa201.	Curcumin Ameliorates Heat-Induced Injury through NADPH Oxidase-Dependent Redox Signaling and Mitochondrial Preservation in C2C12 Myoblasts and Mouse Skeletal Muscle.	United States	To test whether the antioxidant curcumin could protect against heat-induced mitochondrial dysfunction and skeletal muscle injury, and characterized the possible mechanism	C57BL/6J	curcumin	6	6	Male	21	unspecified	No	39.5	unspecified	3h or terminated when core temperature (Tc) reached 42.4â—¦C, whichever occurred first	Unspecified	Yes	Telemetry (specify telemetry location and instrument in Other field below); Other: BioTherm13 tag temperature transponder (Biomark Inc.) in the abdominal cavity	42.4		Muscular	Yes	Unclear	Unclear	No	Yes	Yes
	Mayvaneh 2020	10.1007/s11356-020-10416-9	Exposure to suboptimal ambient temperature during specific gestational periods and adverse outcomes in mice.	Other: Iran	Provide empirical evidence supporting the hypothesis of exposure to environmental and climatic parameter during pregnancy and its relation with adverse pregnancy outcomes (preterm birth (PBT), low birth weight (LBW), decrease in crown-to-rump length (CRL), decrease placental weight, decrease placental diameter and abortion); and determine and prove exposure during a particular period of pregnancy…	NMRI		3-10	6-7	Female	20	unspecified	No	40	10-90	15 minutes, then a 20 minute break at 25-37C (35 humidity), then 25 minutes at the high temperature, each day from either day 6.5 to 14.5 or 14.5 to 17.5 of gestation.	Unspecified	Yes	Other: oral	Not reported		Pregnancy	Yes	No	Unclear	No	Yes	Yes
	Deng 2020	10.1016/j.vetmic.2020.108896	Prolonged exposure to high humidity and high temperature environment can aggravate influenza virus infection through intestinal flora and Nod/RIP2/NF-kappaB signaling pathway.	Other: China	To observe the impact of high humidity and high temperature environment on mice after contracting the influenza virus on intestinal parameters.	C57BL/6J j	FM1 influenza virus suspension and high humidty	8	unspecified	Female	23 ± 1	50 ± 5	No	32 ± 1	92± 2	Unclear, not mentioned in Methods. From Figures it may have been 21 days of exposure	Unspecified	No			The chamber provided 12 fluorescent lamps on the inner walls, and the illuminance was 2500 lx	Digestive; Immune/lymphatic; Respiratory; Other: intestinal flora	Yes	Unclear	Unclear	No	Yes	Yes
	Dasgupta 2020	10.1080/13813455.2018.1508238	Arecoline plays dual role on adrenal function and glucose-glycogen homeostasis under thermal stress in mice.	Other: India	To investigate the role of arecoline (a plant alkaloid, present abundantly in the betel nut) on adrenal activity under thermal stress by ultrastructural and hormonal parameters in mice	Swiss	arecoline administration	8	13	Male	25	unspecified	No	37	unspecified	Exposed 60 min, twice daily, each at 9 h and 18 h for 7 days.	Both light and dark phases	No				Endocrine; Other: Adrenal, hepatic	Yes	Yes	Yes	No	Yes	Yes
	Cao 2020	10.1097/SHK.0000000000001419.	4-Phenylbutyrate Prevents Endoplasmic Reticulum Stress-Mediated Apoptosis Induced by Heatstroke in the Intestines of Mice.	Other: China	We explored the role of endoplasmic reticulum (ER) stress signaling in physiological dysfunction in the intestine due to heatstroke and assessed whether pretreating mice with an inhibitor of ER stress could alleviate intestinal damage	BALB/c	4-Phenylbutyrate (4-PBA)	6-10	6-8	Male	25 ± 0.5	35 ± 5	No	35.5 ± 0.5	60 ± 5	Incubator at 35.5 Â°C until core temperature (Tc) reached 42 Â°C	Unspecified	Yes	Rectal probe	42		Digestive; Immune/lymphatic; Other: cell death	Yes	Yes	Yes	No	Yes	Yes
	Noorani 2020	https://doi.org/10.1074/jbc.RA120.013845	High temperature promotes amyloid beta-protein production and gamma-secretase complex formation via Hsp90.	Other: Japan	To establish if sleep and circadian disturbances lead to increased core body temperature, which results in enhancement of beta-amyloid-protein (Ab) production.	C57BL/6J		6	8	Female	23	unspecified	No	30	unspecified	4 weeks	Both light and dark phases	No				Central nervous system (including behavioral)	Yes	Yes	Unclear	No	Yes	Yes
	Proctor 2020	https://doi.org/10.1111/jth.14875	Coagulopathy signature precedes and predicts severity of end-organ heat stroke pathology in a mouse model.	United States	To devise a signature of circulating blood factors that correlates with heat stroke severity and downstream outcomes such as end-organ damage, and to use this signature to explore the possibility of mechanistic insight into propagation of heat stroke pathology.	C57BL/6J	the impact of prior viral or bacterial infection	13	unspecified	Male	25 ± 2	unspecified	No	39.5 ± 0.2	unspecified	until maximum Tc (Tc,max) of 42.4Â°C was reached	Light phase	Yes	Telemetry (specify telemetry location and instrument in Other field below); Other: intraperitoneally implanted with radiotelemetry transmitters (1.1 g, G2 Emitter, Starr Life Sciences)	42.4	food, water, and enrichment items were removed from the cage during heat exposure	Immune/lymphatic; Other: Blood and general organ	Yes	Unclear	Unclear	No	Yes	Yes
	Xiao 2020	https://doi.org/10.3168/jds.2020-18675	Feed intake-dependent and -independent effects of heat stress on lactation and mammary gland development.	United States	Assessed the response to early-mid lactation or late-gestation heat exposure on milk production and mammary gland development/ function, respectively.	C57BL/6J		9-11	16-32	Female	22	50	No	35	50	Days 5-11 postpartum and days 14 to 18 of pregnancy	Both light and dark phases	No				Central nervous system (including behavioral); Pregnancy; Other: lactation	Yes	Yes	Unclear	No	Yes	Yes
	Murray 2021	https://doi.org/10.1113/JP280518	Exertional heat stroke leads to concurrent long-term epigenetic memory, immunosuppression and altered heat shock response in female mice.	United States	To investigate whether exertional heat stroke (EHS) exposure produces a lasting epigenetic memory in monocytes and whether there are phenotypic alterations that may be consistent with these epigenetic changes.	C57BL/6J	Forced-wheel exercise	4-5	8-10	Female	22.5	30-38	No	37.5	30-38	were exercised in the chamber until the mouse reached a core temp of 41Â°C.	Light phase	Yes	Telemetry (specify telemetry location and instrument in Other field below); Other: peritoneal cavity was implanted with telemetry emitters (G2E-Mitter, Starr Life Sciences, Oakmont, PA, USA	41		Other: Blood parameters	Yes	Yes	Unclear	No	Yes	Yes
	Sun 2021	10.1016/j.chemosphere.2021.129739.	Aircraft noise, like heat stress, causes cognitive impairments via similar mechanisms in male mice.	Other: China	Evaluate whether a HS (or an air temperature set at 33C 2 h daily for 4 consecutive days) and/or AN (2 h daily for 4 consecutive days) would have detrimental effects on cognitive performance and to investigate which the intestinal epithelial barrier and the blood-brain-barrier (BBB) permeability and plasma levels of stress hormones, lipopolysaccharide (LPS), and inflammatory cytokines would be mo…	C57BL/6J	aircraft noise exposure	10-30	unspecified	Male	24-26	50±5	No	32-34	50±5	4 consecutive days	Both light and dark phases	Unclear	Other: unspecified	37C? Discussion section		Cardiovascular; Digestive; Central nervous system (including behavioral)	Yes	Unclear	Yes	No	Yes	Yes
	Wang 2021	10.1038/s41598-021-84694-9	Combined LC-MS/MS and 16S rDNA analysis on mice under high temperature and humidity and Herb Yinchen protection mechanism.	Other: China	To establish the impact of high temperature and humidity (HTH) conditions on mice and the potential protective effect of Herb Yinchen.	BALB/C	Herb Yinchen	20	unspecified	Male	18-22	unspecified	No	33±2	85	3 or 10 days	Both light and dark phases	No				Digestive; Other: Liver, plasma and faeces	Yes	Yes	Unclear	No	Yes	Yes
	Yang 2021	10.1016/j.jnutbio.2020.108557	Ursolic acid alleviates heat stress-induced lung injury by regulating endoplasmic reticulum stress signaling in mice.	Other: China	To establish if ursolic acid supplementation alleviates heat stress-induced lung injury	ICR	Ursolic acid administration	10	8	Male	23±1	unspecified	No	41±1	unspecified	2h	Unspecified	No				Respiratory	Yes	Unclear	Unclear	No	Yes	Yes
	Xue 2021	10.3892/mmr.2021.11880.	Metabolomic profiling identifies a novel mechanism for heat stroke-related acute kidney injury.	Other: China	Examine whether the highâ€‘mobility group box 1 (HMGB1)/receptor for advanced glycosylation end products (RAGE) pathway is activated in mouse kidneys.	C57BL/6J		10	8	Male	24	40-50	No	41	60	Until body temperature reached 41ËšC	Unspecified	Yes	Rectal probe	41		Digestive; Central nervous system (including behavioral); Renal/urinary; Other: metabolism	Yes	Yes	Unclear	No	Yes	Yes
	Chen 2021	10.1007/s12192-020-01163-4.	Mouse liver is more resistant than skeletal muscle to heat-induced apoptosis.	United States	To establish if the liver and skeletal muscle differ in susceptibility to heat injury through examination of apoptotic and heat stress-related markers in the gastrocnemius muscle and liver of mice.	C57BL/6J		6	adult	Male	21	22 - 34	No	39.5	unspecified	3 hours	Light phase	Yes	Telemetry (specify telemetry location and instrument in Other field below); Other: surgically implanted with a temperature tran- sponder (G2 E-Mitter, Starr Life Sciences Corp, Oakmont, PA) in the abdominal cavity	41.1 ± 0.7		Digestive; Muscular; Other: Liver	Yes	Yes	Unclear	No	Yes	Yes
	Dineen 2021	10.1113/EP088480.	Prior viral illness increases heat stroke severity in mice.	United States	To determine the impact of prior viral or bacterial illness on the rate of hyperthermia, thermoregulatory recovery responses,systemic inflammation and organ injury after collapse due to heat stroke	C57BL/6J	Viral and bacterial illness (Lipopolysaccharide (LPS) and polyinosinis:polycytidylic acid (PIC) injections respectively)	30	unspecified	Male	25 ± 2	unspecified	No	39.5 ± 0.2	unspecified	until a maximal Tc (Tc,max) of 42.4â—¦C was reached	Light phase	Yes	Telemetry (specify telemetry location and instrument in Other field below); Other: implanted ip with radio-telemetry transmitters (model G2 Emitter, Starr Life Sciences Corp., Oakmont, PA, USA)	42.4	For environmental enrichment, each cage was supplied with a Nalgene Mouse House (Nalgene Nunc, Rochester, NY, USA), a maple wood product, and a stainless-steel ring attached to the wire lid.	Other: Survival, haematology, inflammatory response, major organ histopathology	Yes	Yes	Unclear	No	Yes	Yes
	Aghazadeh 2021	10.1007/s10571-020-00909-z	Effects of Hyperthermia on TRPV1 and TRPV4 Channels Expression and Oxidative Markers in Mouse Brain.	Other: Iran	The objective of this study is to examine the effect of general heat stress on the expression of TRPV1 and TRPV4 channels. Furthermore, oxidative markers were measured in the brain of the same heat-stressed mice	C57BL/6J	N/A	10	7-10	Male	23 ± 1	60±10	No	43	60±10	20 min once a day during 7, 14, 21 or 42 day	Unspecified	No		N/A	N/A	Central nervous system (including behavioral)	Yes	Unclear	Unclear	No	Yes	Yes
	Olivier 2021	10.1007/s43032-020-00291-7.	Maternal, Placental, and Fetal Responses to Intermittent Heat Exposure During Late Gestation in Mice.	Australia	To assess whether intermittent heat exposure, to simulate exposure to a heat wave, in late gestation affects maternal adaptations to pregnancy	C57BL/6J		5-7	Unspecified	Female	29	unspecified	Yes	37	unspecified		Light phase	Yes	Rectal probe	38.5		Pregnancy	Yes	Yes	Unclear	Yes	Yes	Yes
	Iwaniec 2021	10.1113/EP088501	Acute phase response to exertional heat stroke in mice.	United States	In this study, we explored the time course of acute phase proteins during recovery from severe heat stress in mice and the potential role of skeletal muscles as their source	C57BL/6J	Physical Activity	6	16-24	Male	22.5	unspecified	No	37.5	30-40	Maintained until loss of consciousness (124.1 Â± 22.6 min)	Light phase	Yes	Telemetry (specify telemetry location and instrument in Other field below); Other: Abdominal Cavity, G2 E-Mitter Starr Life Sciences	42.2 ± 0.2		Other: hepatic	Yes	Yes	Unclear	No	Unclear	Yes
	MacDonald 2021	10.1016/j.cellimm.2021.104285.	Comparing thermal stress reduction strategies that influence MDSC accumulation in tumor bearing mice.	United States	To examine the impact of physiologically releÂ­vant thermal treatments on the accumulation of myeloid derived suppressor cells (MDSCs) in tumors in mice	BALB/C	low dose Î²-adrenergic receptor blocker (propranolol) therapy	5	8	unspecified	30	unspecified	Yes	39	unspecified	6h	Unspecified	Yes	Telemetry (specify telemetry location and instrument in Other field below); Other: temperature probe/transponder from the Electronic Laboratory Animal Monitoring System from BioÂ­medic Data Systems (Maywood, NJ) was implanted subcutaneously into the dorsal thoracic region	39		Other: Tumor growth and characterisation	Yes	Unclear	Unclear	No	Unclear	No
	Zhang 2021	10.1186/s12974-021-02179-y.	NLRP3 ablation enhances tolerance in heat stroke pathology by inhibiting IL-1beta-mediated neuroinflammation.	Other: China	This study aimed to investigate the effect of CNS NLRP3 inflammasome in heat stroke in endotoxemic mice.	C57BL/6J	Lipopolysaccharide (LPS), lipoteichoic acid (LTA), Nlrp3 knockout	5-10	5-7	Male	22 ± 2	50 ± 5	No	41.2	50± 5		Light phase	Yes	Rectal probe	42		Central nervous system (including behavioral)	Yes	Unclear	Unclear	No	Yes	Yes
	Li 2021	10.1038/s41598-021-92906-5.	Modulation of microglial phenotypes by dexmedetomidine through TREM2 reduces neuroinflammation in heatstroke.	Other: China	Investigate the mechanisms underlying the anti-inflammatory effects of dexmedetomidine in vivo and in vitro, focusing on microglial phenotypic modulation.	ICR	Dexmedetomidine (DEX) administration	4-8	8-10	Male	23 ± 1	unspecified	No	41±0.5	unspecified	until a core temperature of (Tc)>42.7 Â°C was achieved	Unspecified	Yes	Rectal probe	42.7		Central nervous system (including behavioral)	Yes	Yes	Unclear	No	Yes	Yes
	He 2021	10.1111/1751-7915.13893.	High ambient temperature exposure during late gestation disrupts glycolipid metabolism and hepatic mitochondrial function tightly related to gut microbial dysbiosis in pregnant mice.	Other: China	To explore the potential mechanisms of gut microbiota involved in the disrupted glycolipid metabolism during late gestational HS via hepatic mitochondrial function	Unspecified		10	6	Female	24 ± 2	unspecified	No	35 ± 2	unspecified	from 12 to 18 days of gestationâ€	Both light and dark phases	Yes	Rectal probe	not recorded	Ad libitum water and chow; 12h light/dark cycling; 12h starvation prior to euthanasia.	Digestive; Pregnancy	Yes	Yes	Yes	No	Yes	Yes
	Oghbaei 2021	10.1007/s11033-021-06582-9.	Heat stress aggravates oxidative stress, apoptosis, and endoplasmic reticulum stress in the cerebellum of male C57 mice.	Other: Iran	To elucidate the effect of different days of thermal stress on oxidative stress, apoptosis, and endoplasmic reticulum stress markers in the cerebellum of mice.	C57BL/6J		10	12	Male	23 ± 1	60±10	No	43	60±10	Subjected to HS for 2 hours once a day over 7, 14, 21, and 42 days, respectively	Light phase	Yes	Rectal probe	41.66±0.20		Central nervous system (including behavioral)	Yes	Yes	Yes	Unclear	Yes	Yes
	Skop 2021	https://doi.org/10.1016/j.molmet.2021.101332	The effects of housing density on mouse thermal physiology depend on sex and ambient temperature.	United States	To compare the effects of housing density using C57BL/6J mice, one of the most-commonly studied strains in metabolic research	C57BL/6J	Housing density and genotype	6-18	10-15	Both	23	unspecified	No	35	various (table 1)	Unclear - 24h maybe	Unspecified	Yes	Telemetry (specify telemetry location and instrument in Other field below); Other: CubiSens TS100 (CubeWorks, Ann Arbor, MI) and G2 E-Mitter transponders (Starr Life Sciences, Oakmont, PA) Tb telemetry sensor	implanted intraperitoneally	95 g of wood-chip bedding (7090 Teklad sani-chips, Envigo, Indianapolis, IN), without enrichment or nesting materials	Other: Body temp and metabolism	Yes	Yes	Unclear	No	Yes	Yes
	Chen 2021	10.1016/j.neuroscience.2021.09.010.	Astaxanthin Protects Against Heat-induced Mitochondrial Alterations in Mouse Hypothalamus.	United States	Investigated the effects of heat exposure on hypothalamic mitochondria in mice with and without astaxanthin (an antioxidant) pretreatment	C57BL/6J	Astaxanthin pretreatment	5	6	Male	22	unspecified	No	39.5	unspecified	180 minutes or a core body temperature (Tc) of 42.4 C	Light phase	Yes	Telemetry (specify telemetry location and instrument in Other field below); Other: Surgically implanted with a temperature sensing transponder (BioTherm13, Biomark Inc, Boise, ID) in the abdominal cavity	42.4 C		Central nervous system (including behavioral)	Yes	Unclear	Unclear	No	Yes	Yes
	Tan 2021	10.1016/j.intimp.2021.108206.	Lack of lymphocytes exacerbate heat stroke severity in male mice through enhanced inflammatory response.	Other: China	To define the role of lymphocytes in the pathophysiology of heat stroke.	BALB/C	Immunodeficiency	6	7-8	Male	22 ± 2	50 ± 5	No	41.2 ± 0.5	60± 5	When Tc reached 42.7 â—¦C	Unspecified	Yes	Rectal probe	42.7		Immune/lymphatic	Yes	Yes	Yes	Yes	Yes	Yes
	Mohyuddin 2021	10.1038/s41598-021-98931-8	Effect of chitosan on blood profile, inflammatory cytokines by activating TLR4/NF-kappaB signaling pathway in intestine of heat stressed mice.	Other: China	The aim of this study was to investigate the protective effects of chitosan on immune function in heat stressed mice.	C57BL/6J	Chitosan supplementation	12	Unspecified	Male	24 ± 1	65 -85	No	40±1	65â-85	4h/day for 14 consecutive days	Unspecified	No				Digestive	Yes	Unclear	Unclear	No	Yes	Yes
	Guo 2021	10.1016/j.ecoenv.2021.112916.	Heat stress affects fetal brain and intestinal function associated with the alterations of placental barrier in late pregnant mouse.	Other: China	To investigate the effects of HS during late gestation on the functions of the mouse placenta, fetal brain and intestine.	ICR		8-11	6-8	Both	24 ± 1	50	No	35 ± 1	70	E12.5 d to E18.5 d	Both light and dark phases	No				Digestive; Pregnancy; Other: Placental and fetal intestinal	Yes	Yes	Unclear	No	Yes	Yes
	Tsai 2021	10.3389/fimmu.2021.740562.	Pharmacological Activation Of Aldehyde Dehydrogenase 2 Protects Against Heatstroke-Induced Acute Lung Injury by Modulating Oxidative Stress and Endothelial Dysfunction.	Other: Taiwan	To establish if aldehyde dehydrogenase 2 (ALDH2) can protect against acute liver injury (ALI) through modifying heat stress-induced vascular inflammation and the accumulation of ROS and toxic aldehydes.	C57BL/6J	homozygous ALDH2*2 knock in (KI) mice	5-20	Unspecified	unspecified	unspecified	unspecified	Other: Unspeified	42	80	1 hr	Unspecified	Yes	Rectal probe	Not reported		Respiratory	Yes	Yes	Unclear	No	Yes	Yes
	Mahmoudi 2021	10.1007/s11064-021-03370-6.	Sericin Alleviates Thermal Stress Induced Anxiety-Like Behavior and Cognitive Impairment Through Regulation of Oxidative Stress, Apoptosis, and Heat-Shock Protein-70 in the Hippocampus.	Other: Iran	The purpose of the present study was to investigate the effects of chronic sericin regimen on cognitive impairments, serum corticosterone levels, HSP-70 protein expression changes, oxidative stress, and apoptosis-related proteins in the hippocampus of HS-subjected mice.	BALB/C	Administration of silk sericin (Ser), a natural hydrophilic and adhesive protein extracted from silkworms, is well known to possess biological properties such as antioxidant, anti-inflammatory, antimicrobial, anticoagulation, antibacterial, and moisturizing	10	8	Male	unspecified	60 -65	Other: Unlear	43	60±10	15 min once a day for 14 day	Unspecified	Yes	Rectal probe	not reported		Central nervous system (including behavioral)	Yes	Yes	Yes	No	Yes	Yes
	Mikami 2022	10.33549/physiolres.934569	Preconditioning with whole-body or regional hyperthermia attenuates exercise-induced muscle damage in rodents.	Other: Japan	To investigate whether hyperthermia before exercise protects against exercise-induced skeletal muscle damage	ICR	downhill running protocol	8	10	Male	22	50	No	42	unspecified	30 min	Unspecified	Yes	Rectal probe	41.1±1.0		Muscular	Yes	Unclear	Unclear	No	Yes	Yes
	Yu 2022	10.1016/j.lfs.2021.120160.	Protective effects of dietary curcumin and astaxanthin against heat-induced ROS production and skeletal muscle injury in male and female C57BL/6J mice.	United States	Investigate sex differences in heat-induced mitochondrial dysfunction, ROS production, and skeletal muscle injury in mice, and evaluate whether curcumin and astaxanthin, alone or together, would prevent those heat-induced changes	C57BL/6J	Curcumin and astaxanthin administration	5-6	6	Both	21	unspecified	No	39.5	unspecified	For 3 hours or until body temperature reached 42.4C	Light phase	Yes	Telemetry (specify telemetry location and instrument in Other field below); Other: BioTherm13 tag temperature transponder (Biomark Inc., Boise, ID) in the abdominal cavity	42.4		Muscular	Yes	Unclear	Unclear	Yes	Yes	Yes
	Cao 2022	10.1007/s10753-021-01577-x.	CCAAT/Enhancer-Binding Protein Homologous Protein (CHOP) Deficiency Attenuates Heatstroke-Induced Intestinal Injury.	Other: China	This study aimed to explore the role of CCAAT/enhancer-binding protein homologous protein (CHOP) in heatstroke-induced intestinal injury and potential therapy.	C57BL/6J	CHOP knockout and 4-phenyl-butyrate (4-PBA) pretreatment	6	12	Male	24±0.5	35±5.	No	35.5±0.5	60±5	The time point at which the Tc reached 42 Â°C was taken as the point of heat-stroke onset	Unspecified	Yes	Rectal probe	42		Digestive	Yes	Yes	Unclear	No	Yes	Yes
	Mo 2022	10.1155/2022/5397733.	Superoxide Dismutase Prevents SARS-CoV-2-Induced Plasma Cell Apoptosis and Stabilizes Specific Antibody Induction.	Other: China	Assess the effect of Maotai liquor or/and heat stress on the effectiveness of COVID vaccine boosters	C57BL/6J	COVID immunisation and boosters and liquor	6	8-10	Male	unspecified	unspecified	Other: unlear	40	unspecified	1 hour during each covid booster (weekly for 6 consecutive weeks)	Unspecified	No				Immune/lymphatic	Yes	Unclear	Yes	No	Yes	Yes
	Liu 2022	10.1039/d1fo03077a.	L-Theanine mediates the p38MAPK signaling pathway to alleviate heat-induced oxidative stress and inflammation in mice.	Other: China	Evaluate the anti-heat stress effect of L-theanine and its possible mechanism of action	BALB/c	L-theanine supplementation	8	7	Male	25 ± 2	55 ± 5	No	40 ± 1	55± 5	For 7 days for 2 hours per day	Light phase	No				Digestive; Immune/lymphatic; Central nervous system (including behavioral); Other: liver, inflammation	Yes	Yes	Unclear	No	Yes	Yes
	Chen 2022	10.1016/j.bbrc.2022.02.109.	Corticotropin-releasing factor receptor type 2 in the midbrain critically contributes to the hedonic feeding behavior of mice under heat stress.	Other: China	To study the effect and mechanism of heat stress on the hedonic feeding behavior of mice, artificial climate boxes, bulimia model mice, and conditioned place preference were used to explore the changes in the hedonic feeding behavior of mice under heat stress	C57BL/6J	CRFR2 antagonist intraventricular injection, high fat diet and food restriction	7	4	Male	25	60	No	37	60	2 hours	Unspecified	Yes	Rectal probe	37.2		Digestive; Endocrine; Central nervous system (including behavioral)	Yes	Yes	Unclear	No	Yes	Yes
	Guisle 2022	10.1016/j.neurobiolaging.2022.02.011.	Sauna-like conditions or menthol treatment reduce tau phosphorylation through mild hyperthermia.	Canada	To establish if in contrast to hypothermia, mild hyperthermia could lower tau phosphorylation. Also to establish if heat production induced by menthol treatment could lead to dephosphorylation of tau	C57BL/6J	Genetic modification: hTau knockout, menthol treatment	6-12	8	Female	23	unspecified	No	42	unspecified	45 min	Unspecified	Yes	Rectal probe	40.08 ± 0.29		Central nervous system (including behavioral)	Yes	Unclear	Unclear	No	Yes	Yes
	Wang 2022	10.1016/j.lfs.2022.120540.	Comparative transcriptome and Lipidome analyses suggest a lipid droplet-specific response to heat exposure of brown adipose tissue in normal and obese mice.	Other: China	To establish how heat stress (HS) affects brown adipose tissue (BAT) in normal and obese mice	C57BL6/J	obesity	60	3	Male	25	unspecified	No	40	unspecified	4h	Unspecified	No				Other: Brown adipose tissue	Yes	Yes	Unclear	No	Yes	Yes
	Li 2022	10.1039/d1fo04157f.	The combination of HT-ac and HBET improves the cognitive and learning abilities of heat-stressed mice by maintaining mitochondrial function through the PKA-CREB-BDNF pathway.	Other: China	To investigate whether the combination of hydroxytyrosol acetate (HT-ac) and ethyl Î²-hydroxybutyrate (HBET) can improve the cognition of heat-stressed mice	C57BL/6J	hydroxytyrosol acetate (HT-ac) and ethyl Î²-hydroxybutyrate (HBET) administration	10	8	Male	23 ± 1	60 ± 10	No	42.5 ± 0.5	60± 10	Days 15-21 of the experiment for 60 min each day	Light phase	No				Central nervous system (including behavioral)	Yes	Yes	Unclear	No	Yes	Yes
	Huang 2022	10.3389/fimmu.2022.859231.	Cytosolic p53 Inhibits Parkin-Mediated Mitophagy and Promotes Acute Liver Injury Induced by Heat Stroke.	Other: China	To explore the involvement and regulation of mitophagy in heat stroke acute liver injury (HS-ALI)	C57BL/6J	various chemical pre-treatments 3-methyladenine, Mdivi-1, Tenovin-6, pifithrin-a (PFT-a)	4	10-12	Male	24 ± 1	54 ± 2	No	39.5 ±0.2	60± 5	point at which the Tc reached 42.5Â°C	Unspecified	Yes	Rectal probe	42.5		Digestive; Other: Liver	Yes	Yes	Unclear	No	Yes	Yes
	Yu 2022	https://doi.org/10.19540/j.cnki.cjcmm.20211201.401	[Effect of Gegen Qinlian Decoction on cardiac diastolic function of diabetic mice with damp-heat syndrome].	Other: China	Explore the effect and mechanism of Gegen Qinlian Decoction (GQD) on cardiac function of diabetic mice with damp-heat syndrome	C57BL/KsJ-db/db	Diabetes and Gegen Qinlan administration	8	6	unspecified	unspecified	unspecified	Other: Unknown	35	95	12 hours per day for 10 weeks	Unspecified	No				Cardiovascular; Central nervous system (including behavioral)	Yes	Yes	Unclear	No	Yes	Yes
	Miyamoto 2022	10.1038/s41598-022-14849-9	Heatstroke-induced late-onset neurological deficits in mice caused by white matter demyelination, Purkinje cell degeneration, and synaptic impairment in the cerebellum.	Other: Japan	To examine late-onset motor coordination and cerebellar damage for 9 weeks in mouse heatstroke models.	C57/BL6J		9	10	Male	24±2	40±15	No	41	>99.0	60 min	Unspecified	No			3h of water restriction before heat exposure and no food or water in the heatstroke chamber	Central nervous system (including behavioral)	Yes	Yes	Unclear	No	Yes	Yes
	Li 2022	10.1016/j.micpath.2022.105653.	Outer membrane vesicles derived from heatstroke-associated intestinal microbiota promote multiple organ injury in mice.	Other: China	To examine outer membrane vesicle (OMV) production in the context of heat stress (HS) and explored the effect of regulating multiple organ injury.	C57BL/6J	Cl-amidine (peptidylarginine deiminase inhibitor, OMV production inhibitor) pretreatment	6	6-8	Male	22-25	60	No	39	60	Until a core temperature of 42.5 â—¦C was reached	Unspecified	Yes	Rectal probe	42.5		Other: Absorption of heat-stressed OMVs in different organs	Yes	Unclear	Unclear	No	Yes	No
	Goto 2022	10.1152/ajprenal.00065.2022.	Heat acclimation ameliorated heat stress-induced acute kidney injury and prevented changes in kidney macrophages and fibrosis.	Other: Japan	To investigate the effect of heat stress on kidney function, injury biomarker levels, and kidney pathology, including inflammation and fibrosis.	C57/BL6J	Prior 5-day heat-acclimation (HA)	4-9	8-16	Male	25	40	No	40	40	1 HR	Unspecified	Yes	Rectal probe	40.3 ± 0.3		Renal/urinary	Yes	Yes	Unclear	No	Yes	Yes
	Chen 2022	10.1080/02656736.2022.2094476.	SIRT1-mediated p53 deacetylation inhibits ferroptosis and alleviates heat stress-induced lung epithelial cells injury.	Other: China	Study aims to investigate the role of SIRT1- mediated p53 deacetylation in heat stress-induced acute lung injury, hoping to highlight a promising and targeting approach to heat stroke treatment. To investigate whether ferroptosis is involved in HS-ALI.	C57BL/6J	Administration of ferroptosis inhibitor ferrostatin-1(Fer-1)	3-4	10-12	unspecified	24 ± 1	54 ± 2	No	39.5 ± 0.2	60± 5	Until time point at which the Tc reached 42.5 C	Unspecified	Yes	Rectal probe	42.5 C	no water	Respiratory	Yes	Unclear	Unclear	No	Yes	Yes
	Murray 2022	10.1152/physiolgenomics.00147.2021.	Long-term epigenetic and metabolomic changes in the mouse ventricular myocardium after exertional heat stroke.	United States	To establish if exposure to exertional heat stress (EHS) in mice would create such a maladaptive epigenetic profile in the heart, and that this profile would contribute to, or predict the developing stress-induced long-term cardiovascular complications	C57BL6/J	Forced endurance exercise (running wheel).	7-8	8-10	Female	22	unspecified	No	37.5	40	Mice were quickly placed in an enclosed forced running wheel. Once the Tc of the mice stabilized at 36â-37.5C (approx 5 min), the forced running wheel protocol was initiated and the EHS trial begun. EXC mice were run simultaneously and matched for both intensity and duration in a twin incubator at 22C. The sessions were terminated at â€œsymptom limitationâ€ when the EHS mice exhibited apparent l…	Light phase	Yes	Telemetry (specify telemetry location and instrument in Other field below); Other: G-2 E-mitter, Star Life Sciences, Oakmont, PA	42.4 ± 0.2		Cardiovascular	Yes	Unclear	Unclear	Yes	Yes	Yes
	Zhang 2022	10.3390/ijerph191912448.	A Potential Driver of Disseminated Intravascular Coagulation in Heat Stroke Mice: Neutrophil Extracellular Traps.	Other: China	The purpose of this study is to elucidate the potential role of NETs releases in HS-associated DIC. The present research results might identify the role of NETs in the onset of HS and help to explore the clinical potential target for HS.	Kunming	lipopolysaccharide stress	10	10-12	Male	25 ± 1	40 ± 5	No	41.0 ± 1	55± 5	until core temperature (Tc) â‰¥ 42.4 Â°C	Unspecified	Yes	Rectal probe	42.4C	Immediately after the onset of HS, mice were removed from the box and allowed to attain room temperature (25.0 Â± 1 â—¦C) in a new cage with food and water ad libitum. Mice were fasted and water-free for 12 h before the experiment.	Cardiovascular; Other: coagulation system	Yes	Yes	Unclear	Yes	Yes	Yes
	Alzahrani 2022	10.1152/ajpregu.00152.2022	Neuromotor deficits and altered physiological responses to repeated exertional heat stroke exposures in mice.	United States	Using a â€œsevereâ€ preclinical mouse model of EHS, we tested the hypotheses that one EHS exposure results in altered susceptibility to a subsequent EHS and reduced neuromotor performance	C57BL/6J	Exercise	5-9	8-10	Female	22	40	No	37.5	40	Forced-running wheel until loss of consciousness; one exposure, then repeat 2 wk later	Light phase	Yes	Telemetry (specify telemetry location and instrument in Other field below); Other: 6.5 mm G2 E-Mitter was placed into the intraperitoneal cavity	42.4	Wood-chip bedding & enrichment huts	Muscular; Central nervous system (including behavioral)	Yes	Unclear	Unclear	No	Yes	Yes
	Chen 2022	10.1371/journal.pone.0278176.	Acute heat stress-indued apoptosis in mouse skeletal muscle is not associated with alteration of glutamine homeostasis.	United States	Investigated the effect of short-term glutamine treatment on heat-induced changes in mouse skeletal muscle	C57BL/6J	Glutamine administration	6	6	Male	22	unspecified	No	39.5	unspecified	180 minutes	Light phase	Yes	Telemetry (specify telemetry location and instrument in Other field below); Other: surgically implanted with abdominal temperature transponders (BioTherm13, Biomark Inc, Boise, ID)	41.2 ± 0.7	Food and water were removed from cages before exposur	Muscular	Yes	Yes	Unclear	No	Yes	Yes
	Zheng 2022	10.3389/fimmu.2022.1054128.	Novel organic selenium source hydroxy-selenomethionine counteracts the blood-milk barrier disruption and inflammatory response of mice under heat stress.	Other: China	To provide theoretical basis for using hydroxy-selenomethionine (HMSeBA) to alleviate heat stress damage mammary gland.	ICR	hydroxyselenomethionine (HMSeBA)	9-12	8	Female	25 ± 0.5	55 ± 5	No	39	55± 5	2h for 4, 8 or 12 days post partum	Light phase	Yes	Rectal probe	Approx 39.6C		Female reproductive (non-pregnant); Other: Lactation, inflammation	Yes	Unclear	Unclear	No	Yes	Yes
	Li 2022	10.1016/j.rvsc.2022.10.005.	Baicalin inhibits oxidative injures of mouse uterine tissue induced by acute heat stress through activating the Keap1/Nrf2 signaling pathway.	Other: China	To examine whether Baicalin could reduce oxidative injures of uterine tissue in heat- stressed mice.	Kunming	Baicalin (antioxidative) administration	8	8	Female	25	unspecified	No	41	80	2h	Unspecified	No				Female reproductive (non-pregnant)	Yes	Yes	Unclear	No	Yes	Yes
	Qiao 2022	10.3389/fcimb.2022.1096202.	Alteration of intestinal mucosal microbiota in mice with Chinese dampness-heat syndrom diarrhea by improper diet combined with high temperature and humidity environments.	Other: China	To investigate the effects of improper diet combined with high humidity and temperature (HTH) environment on the intestinal mucosal microbiota.	Kunming	High sugar and fat diet	5	unspecified	Male	23-25	50-70	No	32 ± 0.5	95	8h per day for 7 days	Unspecified	Yes	Rectal probe	Unclear, close to 40C	Unclear but during the heat exposure the animals were gavaged with alcohol: The mice were gavaged with liquor (brand: Red Star Erguotou, production license number: SC11511160310087) diluent 10 mL/kg (V liquor: V sterile water=1:1) and at 0Â°C ice water 10 mL/kg, twice a day, for four days. The ccm group was routinely fed and gavaged with an equal amount of distilled water.	Digestive	Yes	Yes	Yes	No	Yes	Yes
	Oki 2022	10.1152/ajpregu.00150.2022	Identification of therapeutic targets in a murine model of severe exertional heat stroke.	United States	To identify mechanisms of hyperthermia/inflammation that may be responsible for organ damage	C57BL/6J	exercise	2013-06-01	6-8	Male	25 ± 2	30	No	37.5	unspecified	Mice were forced to run on a motorized wheel in a 37.5 C chamber until loss of consciousness and were either removed immediately (exertional heat injury or EHI; TCMax = 42.4 Â± 0.2 C) or remained in the chamber an additional 20 min (EHS; TCMax = 42.5 Â± 0.4 C)	Unspecified	Yes	Telemetry (specify telemetry location and instrument in Other field below); Other: intraperitoneally (IP) implanted radiotelemetry transmitters (1.1 g, model G2 Emitter, tarr Life Sciences Corp., Inc., Oakmont, PA)	42.5 ± 0.4 C		Respiratory; Other: Systemic- blood and general organ characterisation	Yes	Unclear	Unclear	No	Yes	Yes
	Hu 2023	10.1039/d2fo02775e	L-Theanine alleviates heat stress-induced impairment of immune function by regulating the p38 MAPK signalling pathway in mice.	Other: China	To establish the effects and mechanism of L-theanine in mice exposed to heat stress	BALB/C	L-theanine supplementation	10	4	Male	25 ± 2	55 ± 5	No	40 ± 1	55± 5	2 h per day for 7 days	Dark phase	No				Digestive; Other: immune	Yes	Unclear	Unclear	No	Yes	Yes
	Zan 2023	https://doi.org/10.1016/j.bbamcr.2023.119431	Heat stress disrupts intestinal stem cell migration and differentiation along the crypt-villus axis through FAK signaling.	Other: China	In this study, we investigated the role of FAK in ISC activity under a high-temperature environment using a mouse model in vivo and an IPEC- J2 cell model in vitro and demonstrated that HS disrupts intestinal stem cell migration and differentiation along the cryptâ-villus axis through FAK signaling.	C57BL/6J	FAK activator ZINC40099027, FAK inhibitor Y15	12-25	4	Male	25	unspecified	No	41	unspecified	1 h per day for 7 days	Unspecified	No			Furthermore, the four-week-old C57BL/6 male mice in the CON and HS groups (n = 3 mice per group) were exposed to 25 â—¦C and 41 â—¦C (1 h/ day) for 7 days, respectively. All mice were then put into 25 â—¦C enviÂ­ronments to recover for 8 days before killing.	Digestive	Yes	Unclear	Unclear	No	Yes	Yes
	Lu 2023	10.1016/j.scitotenv.2023.161760.	Interaction of high temperature and NO<ovid:sub>2</ovid:sub> exposure on asthma risk: In vivo experimental evidence of inflammation and oxidative stress.	Other: China	To examine the effects of interaction between high temperature and NO2 exposure on allergic asthma and to further investigate its underlying molecular mechanisms.	BALB/C	allergic asthma model and NO2 exposure with capsazepine (CZP) exposure as potential treatment	15	6-8	Male	20-25	55-75	No	35	unspecified	4h for 30 days	Light phase	No			fasted during exposures	Respiratory	Yes	Yes	Yes	No	Yes	Yes
	Jada 2023	10.3390/ijms24043924.	Daily Brief Heat Therapy Reduces Seizures in A350V IQSEC2 Mice and Is Associated with Correction of AMPA Receptor-Mediated Synaptic Dysfunction.	Other: Israel	Test whether daily acute and intense exposures to heat would recapitulate the benefits of prolonged continuous heat therapy, and examine the correction of synaptic mechanisms by this treatment.	C57BL/6J	A350V and IQSEC2 genetic mutation cross	15-40	2	Male	22-23	unspecified	No	37	unspecified	5-15 minutes per day from 15 to 19 days of age	Dark phase	Yes	Telemetry (specify telemetry location and instrument in Other field below); Other: IPTT-300 mini-transponder temperature probe in sentinel mice	40		Central nervous system (including behavioral)	Yes	Yes	Unclear	No	Yes	Yes
	Suzuki 2023	10.3390/ijms24043992.	Effect of PACAP on Heat Exposure.	Other: Japan	To determine the role of endogenous pituitary adenylate cyclase-activating polypeptide (PACAP) on heat exposure using PACAP KO mice	ICR	PACAP KO mice	5	8-15	Male	24 ± 2	40 ± 15	No	36	>95	30 â- 150 min	Unspecified	Yes	Telemetry (specify telemetry location and instrument in Other field below); Other: Unspecified	42.8 ± 0.11	Water intake restricted to bring on mild dehydration before heat exposure	Central nervous system (including behavioral); Other: Brown adipose tissue	Yes	Yes	Unclear	No	Yes	Yes
	Murata 2023	10.1507/endocrj.EJ22-0611.	Identification of C-C motif chemokine ligand 5 as a heat-dependent myokine.	Other: Japan	To explore the effects of environmental heat stimulation on myokine secretion.	C57BL/6J		5	8	Male	23	Unspecified	No	45	Unspecified	30 min	Unspecified	No				Muscular	Yes	Yes	Unclear	No	Yes	Yes
	King 2023	10.14814/phy2.15681.	Amino acid solution mitigates hypothermia response and intestinal damage following exertional heat stroke in male mice.	United States	To determine if a five amino acid oral re- hydration solution (5AAS), specifically designed for the protection of the gastro- intestinal lining, would prolong time to exertional heat stroke (HS), maintain gut function and dampen the systemic inflammatory response (SIR) measured during EHS recovery	C57BL/6J	five amino acid oral rehydration solution	13	10	Male	26.1±3.1	38±11	Other: SD does inlude temperatures within TNZ	37.3±0.6	30±6	Running in heated chamber until a body temperature of 42.7C was reached or until collapse	Light phase	Yes	Telemetry (specify telemetry location and instrument in Other field below); Other: Radio telemetry transmitters (G2 E-Mitter, Starr Life Sciences) were implanted into the abdominal cavity	42.7C	Harlan corn cob bedding, running wheels for familarisation	Digestive; Immune/lymphatic	Yes	Unclear	Unclear	No	Yes	Yes
	Zhang 2023	https://doi.org/10.1016/j.scitotenv.2022.158704	Sex difference in effects of intermittent heat exposure on hepatic lipid and glucose metabolisms.	Other: China	The present study was to systematically evaluate the impacts of â€œreal-worldâ€ like heat exposure on lipid and glucose metabolisms, explore sex sensitivity, and elucidate the underlying mechanisms with focusing on HSP70 signals in a mouse model	C57BL/6J	sex	10	5	Both	22 ± 1	unspecified	No	37 ± 1	unspecified	6h for 9 days	Dark phase	Yes	Rectal probe	38.16 ± 0.17		Other: Hepatic, lipid & glucose metabolism	Yes	Unclear	Unclear	No	Yes	Yes
	He 2020	10.3389/fphys.2020.00642	Optimization of a Rhabdomyolysis Model in Mice With Exertional Heat Stroke Mouse Model of EHS-Rhabdomyolysis.	Other: China	To establish a stable exertional heat stroke (EHS)-induced rhabdomyolysis (RM) model that accurately reflects the clinical characteristics of EHS patients and provides an objective animal model for further study of the pathogenesis of RM	C57BL/6J	forced treadmill-wheel exercise vs. rest relative humidity of 65 v 70	6	8-9	unspecified	23	55 ± 5	No	39.5	unspecified	Exertional heat stress: Until mouse appeared exhausted or Tc reached 41â—¦C or greater. Chronic heat stress: when the core temperature reached 43â—¦C or exhaustion was apparent	Unspecified	Yes	Rectal probe; Other: thermonuclear probe	43	Food and water were removed from the cagesâ€ 1 h before the experiment	Other: Survival, rhabdomyolysis	Yes	Yes	Unclear	Unclear	Yes	Yes
	Zhou 2020	10.3389/fphys.2020.01087.	Role of the Receptor for Advanced Glycation End Products in Heat Stress-Induced Endothelial Hyperpermeability in Acute Lung Injury.	Other: China	To study the role of the receptor for advanced glycation end products (RAGE) in endothelial barrier dysfunction induced by heat stress, to further explore the signal pathway by which RAGE contributes to heat-induced endothelia response, and thereby find a novel target for the clinical treatment of ALI (acute lung injury) induced by heatstroke	C57BL/6J	receptor for advanced glycation end products knockout	3	unspecified	unspecified	24 +- 0.5	unspecified	No	37 +- 0.5	60 ± 5	When rectal temp reached 42.7C	Unspecified	Yes	Rectal probe	42.7C		Respiratory	Yes	Unclear	Unclear	No	Yes	Yes
	Wen 2021	10.3389/fmicb.2021.706772.	Heat Stress Alters the Intestinal Microbiota and Metabolomic Profiles in Mice.	Other: China	Explore the effects of heat stress on intestinal microbial diversity, metabolism, physiological and biochemical parameters in mice.	ICR		10	7	Female	25	60	No	40	60	2h a day for 7 days	Light phase	Yes	Other: unclear	40.2		Digestive; Central nervous system (including behavioral)	Yes	Unclear	Unclear	Yes	Yes	Yes
	Song 2022	10.21037/atm-22-715.	A mouse model of exertional heatstroke-related acute kidney injury.	Other: China	To establish a stable mouse model of exertional heat stroke (EHS)-related acute kidney injury (AKI)	C57BL/6J	Fifty percent of glycerol (in a dose of 5â-10 mL/kg) was used to construct mouse model of rhabdomyolysis	1-8	8-9	Male	27	55	Yes	39.5	65	the exercise time was 65 min	Unspecified	Yes	Rectal probe	44.28 ± 0.59	Deprived of water and food 24h before experiment	Renal/urinary	Yes	Unclear	Unclear	No	Yes	Yes
	Guo 2022	10.3389/fphys.2022.841149.	Heat Stress Modulates a Placental Immune Response Associated With Alterations in the Development of the Fetal Intestine and Its Innate Immune System in Late Pregnant Mouse.	Other: China	To understand the interactions between maternal heat stress and the intestinal development in the offspring,	ICR		5-11	6-8	Female	24 ± 1	unspecified	No	35 ± 1	unspecified	gestation days 12.5 to 18.5	Both light and dark phases	No				Digestive; Pregnancy; Other: Placenta and fetal gut development	Yes	Yes	Unclear	Yes	Yes	Yes
	Luo 2023	10.1016/j.heliyon.2023.e21838.	Intestinal alkaline phosphatase improves intestinal permeability and alleviates multiple organ dysfunction caused by heatstroke.	Other: China	Explore the protective effect of intestinal alkaline phosphatase on heatstroke by maintaining intestinal barrier and improving permeability	C57BL/6J	Protective properties of Intestinal alkaline phosphatase (IAP) on heatstroke	3-10	6-8	Male	23±1	55±5	No	40 ± 0.5	60± 5	until body temperature 42.7 â—¦C	Unspecified	Yes	Rectal probe	42.7		Digestive; Immune/lymphatic; Other: Mortality	Yes	Unclear	Unclear	No	Yes	Yes
	Hu 2023	10.3760/cma.j.cn121430-20221202-01054.	[Mechanism of regulatory T cells in heat stroke-induced acute kidney injury].	Other: China	To investigate the mechanism of regulatory T cells (Treg) in acute kidney injury (AKI) associated with heat stroke (HS)	BALB/C	Treg administration	6	Unspecified	Male	25±0.2	35±5	No	39.5	60	1 HR	Light phase	Yes	Other: Unclear	42.7		Renal/urinary	Yes	Unclear	Yes	No	Yes	No
	Zhou 2023	10.1016/j.intimp.2023.110574.	Heat stress-induced intestinal epithelial cells necroptosis via TLR3-TRIF-RIP3 pathway was dependent on p53.	Other: China	to investigate the mechanism in heat induced intestinal epithelial cell death.	C57BL/6J	p53 knockout	6	8-12	Male	25 +- 0.5	35 ±5	No	35.5 +- 0.5	60 ± 5	Until rectal temp reached 42C	Unspecified	Yes	Rectal probe	42	Free access to food and water (in home cages)	Digestive	Yes	Yes	Unclear	No	Yes	Yes
	Cai 2023	10.1002/mnfr.202300291.	Remodeling of Gut Microbiota by Probiotics Alleviated Heat Stroke-Induced Necroptosis in Male Germ Cells.	Other: China	To explore the crosstalk between the gut and testis (gut-testis axis) under heat stress, by examining the effects of intestinal immune status on the health of the male reproductive system in mice	ICR	E. faecium and C. butyricum (probiotics)	3-9	8	Male	20-22	50-60	No	39	50 - 70	7 days, 12 hours during the day	Light phase	Yes	Rectal probe		N/A	Digestive; Male reproductive	Yes	Yes	Unclear	No	Yes	Yes
	Li 2023	10.1016/j.jtherbio.2023.103587.	Taurine alleviates heat stress-induced mammary inflammation and impairment of mammary epithelial integrity via the ERK1/2-MLCK signaling pathway.	Other: China	To explore the effect of taurine pretreatment on heat stress-induced mammary epithelial integrity disruption and inflammatory damage.	ICR	Taurine supplementation	12	8	Female	25 ± 1	55 ± 5	No	39 ± 0.5	55± 5	2 h	Light phasE	Yes	Rectal probe	Approx 39.5		Digestive; Female reproductive (non-pregnant); Other: Liver, mammary gland and cecal contents	Yes	Yes	Yes	No	Yes	Yes
	Luo 2023	https://doi.org/10.1016/j.biopha.2023.115346	Shikonin prevents mice from heat stroke-induced death via suppressing a trigger IL-17A on the inflammatory and oxidative pathways.	Other: China	To establish if shikonin can prevent heat-stroke related death	Kunming	Shikonin (SK) an anti-inflammatory	9	6	Male	25 ± 0.5	unspecified	No	41.0 ± 0.5	60± 5	When Tc reached 42.7 â—¦C	Unspecified	Yes	Rectal probe	42.7	Heat treated animals were not provided with food and water during exposure	Respiratory; Other: Liver, mortality, inflammation	Yes	Unclear	Unclear	No	Yes	Yes
	Yang 2023	10.1242/jeb.245393.	Limits to sustained energy intake. XXXIII. Thyroid hormones play important roles in milk production but do not define the heat dissipation limit in Swiss mice.	Other: China	Aimed at elucidating the roles of thyroid hormones (THs) in sustained maximum energy intake during lactation, as well as the lactating performance in Swiss mice that were exposed to warm temperature.	Swiss	supplementary thyroid hormones (THs) or the inhibitor methimazole (MMI)	1-6	9-11	Female	21±1	unspecified	No	32.5	unspecified	Days 6-16 of lactation	Both light and dark phases	Yes	Telemetry (specify telemetry location and instrument in Other field below); Other: ncapsulated thermo-sensitive passive transponder (diameter 2 mm and length 14 mm, Destron Fearing, South St Paul, MN, USA) was implanted intraperitoneally	Approx 39.8		Female reproductive (non-pregnant); Other: Lactation	Yes	Yes	Yes	No	Yes	Yes
	Huang 2023	10.1111/1751-7915.14349.	Holistic view of heat acclimation alleviated intestinal lesion in mice with heat stroke based on microbiome-metabolomics analysis.	Other: China	The aim of this study was to confirm the preventive effect of HA in HS events. The objective of Experiment 2 was to elucidate the effect of HA on the gut microbiota and speculate on the potential mechanism by which HA enhances heat tolerance.	C57BL/6J	Lactobacilli	10	5-6	Male	23±1	50±5	No	40 ± 1	50± 5	until 42.7 Â°C	Unspecified	Yes	Rectal probe	42.7		Digestive; Other: microbiome-metabolism	Yes	Yes	No		Yes	Yes
	Oki 2023	10.1152/japplphysiol.00368.2023.	Vancomycin modestly attenuates symptom severity during onset of and recovery from exertional heat stroke in mice.	United States	To determine whether antibiotic prophylaxis would alter intestinal microbiota and improve outcomes in a previously established unanesthetized exertional heat stress (EHS) mouse model	C57BL/6J	Vancomycin prophylaxis	36-48	6-8	Male	25 ± 2	30	No	37.5 ± 0.2	30	Starting at 3.0 m/min, wheel speed was increased by 0.5 m/min every 10 min; once wheel speed reached 8.5 m/min, this speed was maintained until mice collapsed. EHS mice were then removed from the wheel and placed in another compartment of the chamber at 37.5 C for 20 min.	Light phase wheels inside of incubators.	Yes	Telemetry (specify telemetry location and instrument in Other field below); Other: Intraperitoneally implanted with a disinfected and saline-rinsed radiotelemetry transmitter (1.1 g, model G2 Emitter, Starr Life Sciences Corp., Inc., Oakmont, PA)	42.6 ± 0.4		Digestive; Other: Liver	Yes	Unclear	Unclear	No	Yes	Yes
	Deng 2023	10.1007/s11427-022-2320-y.	Translocation of gut microbes to epididymal white adipose tissue drives lipid metabolism disorder under heat stress.	Other: China	Assess the effects of heat stress on damage to major tissues and whether such damage was due to the translocation of gut bacteria.	C57BL/6J	Lactobacillus plantarum but administering an antibiotic cocktail	3-12	5-10	Male	25	unspecified	No	38	unspecified	2 h daily for 2 weeks	Unspecified	Yes	Body surface temperature			Other: Major tissues, microbiota and lipid metabolism	Yes	Unclear	Unclear	No	Yes	Yes
	Zheng 2023	10.1021/acs.jafc.3c07058	Heat Stress-Induced Fetal Intrauterine Growth Restriction Is Associated with Elevated LPS Levels Along the Maternal Intestine-Placenta-Fetus Axis in Pregnant Mice.	Other: China	To uncover the effects of maternal heat stress (HS) on IUGR and its mechanisms	ICR		8	6	Female	23 ± 1	50 ± 5	No	38	unspecified	12:00 to 14:00 from day of mating (E0.5) until E15.5 or until gave birth	Light phase	No				Pregnancy	Yes	Yes	Unclear	No	Yes	Yes
	Silva 2024	10.1093/biolre/ioad133.	The effects of heat stress on intrauterine development, reproductive function, and ovarian gene expression of F1 female mice as well as gene expression of F2 embryos .	Other: Brazil	To assess the impact of HS exposure at different stages of the gestational period of mice on the female F1 population and their offspring.	C5BL/6J	Timing of exposure in pregnancy	10	5-6	Female	25	45	No	41	65	2h daily throughout gestation	Light phase	No				Pregnancy; Other: Postnatal offspring outcomes	Yes	Yes	Unclear	No	Yes	Yes
	Cao 2023	10.1016/j.tjnut.2023.10.017.	Heat Stress Impairs Male Reproductive System with Potential Disruption of Retinol Metabolism and Microbial Balance in the Testis of Mice.	Other: China	To explore the underlying mechanism by which heat stress impairs the male reproductive system through the testicular microenvironment.	C57BL/6J	N/A	8	10	Male	25	unspecified	No	38	unspecified	for 2 h each day for 2 wk	Unspecified	Yes	Other: unspecified		N/A	Immune/lymphatic; Male reproductive; Other: microbiome	Yes	Yes	Unclear	No	Yes	Yes
	Li 2024	10.1016/j.intimp.2023.111305.	Extracellular histones exacerbate heat stroke-induced liver injury by triggering hepatocyte pyroptosis and liver injury via the TLR9-NLRP3 pathway.	Other: China	To investigate whether extracellular histones contribute to inducing hepatocyte pyroptosis following heat stroke, promoting the development of liver inflammation and injury, and elucidate the potential underlying mechanisms.	C57BL/6JN	injected with anti-histone H3 antibodies	6	8-12	Male	22 - 27	unspecified	Other: Potentially at times, large range of temperature variation for ontrol mie	39	60	Until core temp reached 42.5 Â°C	Unspecified	Yes	Rectal probe	42.5	food & water removed 20 min before HS	Digestive; Other: Liver	Unclear	Yes	Unclear	No	Unclear	No
	Liu 2024	10.1002/jsfa.13095.	L-Theanine alleviates heat stress through modulation of gut microbiota and immunity.	Other: China	To investigate whether L-theanine (LTA) can alleviate heat stress (HS) by modulating gut microbiota and immune function.	C57BL/6J	L-theanine (LTA)	10	5	Male	23 ± 2	50 ± 5	No	40 ± 1	60± 5	2h starting from the time when the rectal temperature reached 40 Â± 1 Â°C, from days 44-50 of the experiment	Light phase	Yes	Rectal probe	Highest body temp unspecified but did get up to at least 40 Â± 1 Â°C.		Digestive; Immune/lymphatic	Yes	Yes	Yes	No	Yes	Yes
	Hou 2024	10.3390/ijms25052992.	Early Pulmonary Fibrosis-like Changes in the Setting of Heat Exposure: DNA Damage and Cell Senescence.	Other: china	To investigate the pathological process of pulmonary fibrosis in heat-exposed mice and establish the mechanism from the perspective of DNA damage/the cGASâ-STING signaling pathway/the cellular senescence axis	C57BL/6JN		7	9	Male	22 ± 1	unspecified	No	39.5 ± 0.5	50-60	for ~2.5 h when the mice reached the maximum core body temperature or heat exhaustion state	Unspecified	Yes	Other: Unclear	Unclear		Respiratory	Yes	Unclear	Unclear	No	Yes	Yes
	Wang 2024	10.1039/d3fo04459a.	The protective effect of L-theanine on the intestinal barrier in heat-stressed organisms.	Other: China	aimed at investigating the protective effects of L-Theanin (LTA) on the intestinal barrier of heat-stressed organisms and its potential mecha- nisms, providing a scientific basis for the application of LTA in alleviating heat stress-induced intestinal barrier damage and promoting health	C57BL/6J	Protective effect of L-theanine	10	5	Male	25 ± 2	55 ± 5	No	40 ± 1	60± 5	2 h of HS treatment in the morning (09:00â-11:00) after mouse rectal temp reached 40 +- 1C	Light phase	Yes	Rectal probe			Digestive	Yes	Unclear	Unclear	No	Yes	Yes
	Yi 2024	10.1016/j.jtherbio.2024.103786.	Heat stress enhances the occurrence of erythromycin resistance of Enterococcus isolates in mice feces.	Other: China	The objectives of this study were to explore the impact of heat stress on AMR profiles in Enterococcus strains in mice feces and to elucidate the underlying mechanisms mediating the observed variations in AMR profiles of Enterococcus strains. These findings provide valuable reference data for environmental health and livestock breeding.	Unspecified		30	unspecified	unspecified	20 - 25	unspecified	No	38	unspecified	1 h each day for 30 days	Unspecified	No			The feeding conditions, including feed composition and environmental humidity, were kept similar beÂ­tween these two groups, except for the temperature	Digestive; Other: AMR profiles in Enterococcus strains	Yes	Unclear	Unclear	No	Yes	Yes
	Wang 2024	10.1016/j.envpol.2024.123643.	LRRK2 is involved in heat exposure-induced acute lung injury and alveolar type II epithelial cell dysfunction.	Other: China	To systematically evaluate the impacts of extreme heat exposure on pulmonary injury, and elucidate the underlying mechanisms with focusing on leucine-rich repeat kinase 2 (LRRK2)	C57BL/6JN	Pharmacological inhibition of LRRK2	5-7	6-8	Male	22 ± 2	unspecified	No	40	37	Unclear, says to highest Tc (looks to be a bit over 40C)	Unspecified	Yes	Rectal probe	Slightly over 40C. Hard to tell from graph		Respiratory	Yes	Yes	Unclear	No	Yes	Yes
	Wang 2024	https://doi.org/10.1186/s12866-024-03277-6	The gut microbiota facilitate their host tolerance to extreme temperatures.	Other: China	To investigate the roles of gut microbiota in modulating tolerance to cold or heat exposure in mice.	C57BL/6J	cold exposure, antibiotic, 24 fasting, microbiota transplant	6-8	8	Male	25	unspecified	No	35	unspecified	Acute: 4 h and 8 h â€¢ Chronic: 60 days	Unspecified	Yes	Rectal probe	Neither cold nor heat changed the rectal temperature compared to their room temperature counterparts after 8 h exposure	Each group of mice had ad libitum access to a standard chow diet and water. For depletion of microbiota, fresh antibiotics were daily freshly prepared and administered in the drinking water ad libitum.	Other: Microbiota	Yes	Yes	Unclear	No	Yes	Yes
	Roy 2024	10.1038/s41598-024-60664-9.	Periodic heat waves-induced neuronal etiology in the elderly is mediated by gut-liver-brain axis: a transcriptome profiling approach.	United States	To investigate the molecular dynamics of the liver-brain connection during heat stress exposure	C57BL/6J	Aging mice (24 months old)	3	102	Male	unspecified	unspecified	Other:	40±0.5	60±5	three hours/day for 15 days	Unspecified	No				Digestive; Central nervous system (including behavioral)	Yes	Unclear	Yes	No	Yes	Yes
	Lin 2024	10.1016/j.ejphar.2024.176631.	Combination of Dasatinib and Quercetin alleviates heat stress-induced cognitive deficits in aged and young adult male mice.	Other: China	To ascertain whether the heat stress (HS)-induced cognitive deficits in aged or even young adult male mice can be reduced by dasatinib and quercet (D & Q) therapy.	C57BL/6J	ageing, dasatinib and quercet (D & Q) therapy.	10	116	Male	25 ± 0.5	50 ± 5	No	38 ± 0.5	50± 5	2 h once per day for 7 consecutive days	Unspecified	Yes	Other: Unspecified	approx 39		Central nervous system (including behavioral); Other: systolic blood pressure, inflammatory and oxidative stress markers in blood, intestine, heart and brain, intestinal barrier and blood-brain barrier permeability	Yes	Yes	Unclear	No	Yes	Yes
	Chen 2024	10.1097/SHK.0000000000002224.	NOBILETIN AMELIORATES HEATSTROKE-INDUCED ACUTE LUNG INJURY BY INHIBITING FERROPTOSIS VIA P53/SLC7A11 PATHWAY.	Other: China	to explore the protective effect of nobiletin against HS-ALI and to investigate the underlying molecular mechanisms.	C57BL/6J	Nobiletin and tenovin-6 administration to modify ferroptosis	3-8	8-10	unspecified	24 ± 1	54 ± 2	No	39.5 ± 0.2	60± 5	Until core temp reached 42.5Â°C	Unspecified	Yes	Rectal probe	42.5°C	12-h lightâ-dark cycle; food & water withheld during heat period	Respiratory	Yes	Yes	Unclear	Yes	Yes	Yes
	Cao 2024	10.1016/j.talanta.2024.126213.	A ratiometric fluorescent probe with dual-targeting capability for heat shock imaging.	Other: China	To develop a ratiometric multifunctional fluorescent probe in order to accurately monitor and track the physiological behavior of HSO3 which is an indicator of heat stroke	BALB/C	ratiometric multifunctional fluorescent probe injection	Unclear	5-6	Female	25 ± 0.5	35 ± 5	No	35.5 ± 0.5	60± 5		Unspecified	Yes	Other: Not specified	42.5 core temp	N/A	Digestive; Other: Whole body fluorescence	Yes	Yes	Yes		Yes	Yes
	Wang 2024	10.1096/fj.202400047R.	Hypoxia-inducible factor prolyl hydroxylase inhibitor alleviates heatstroke-induced acute kidney injury by activating BNIP3-mediated mitophagy.	Other: China	To investigate whether hypoxia-inducible factor prolyl hydroxylase inhibitor (HIF-PHI) can protect against heat stroke acute kidney disease (HS-AKI) by regulating mitophagy, with the aim of uncovering its underlying molecular mechanism	C57BL/6J	HIF-PHI pretreatment; mitophagy inhibitors (Mdivi-1, 3-MA, Baf-A1); BNIP3 knock-dow	1-10	6-8	Male	23 ± 2	unspecified	No	39±0.5	60 ± 5	When the Tc reached 42.7Â°C	Unspecified	Yes	Rectal probe	42.7°C		Renal/urinary	Yes	Unclear	Unclear	Unclear	Yes	Yes
	Yang 2024	10.1039/d4fo00208c.	Protective effects of L-theanine and dihydromyricetin on reproductive function in male mice under heat stress.	Other: China	Investigate the protective effects of LTA, DHM, and a combination of both on the reproductive function of male mice under HS conditions and to explore the relevant underlying mechanisms, which could provide scientific evidence for these substances to be used as functional food ingredients against HS	ICR	L-theanine and dihydromyricetin administration	10	5	Male	25 ± 2	55 ± 5	No	40 ± 1	70± 5	2 hours per day or until rectal temperature reached 40 Â± 1 Â°C for 7 days	Light phase	Yes	Rectal probe	40 ± 1 °C		Male reproductive	Yes	Yes	Unclear	No	Yes	Yes
	Weng 2024	10.1038/s41467-024-49972-w.	Humid heat environment causes anxiety-like disorder via impairing gut microbiota and bile acid metabolism in mice.	Other: China	TO INVESTIGATE the impact of a humid heat environment on the brain and the gut microbiota using a conditioned housing male mouse model	C57BL/6J	Faecal transplant and L. murinus, L. reuteri and Akkermansia muciniphila administration, and high humidity	12	7	Male	22-24	45-55	No	31-33	91-95	45 days continuous	Both light and dark phases	No				Digestive; Central nervous system (including behavioral)	Yes	Yes	Unclear	No	Yes	Yes
	Sui 2024	10.1111/cns.14840.	BHBA attenuates endoplasmic reticulum stress-dependent neuroinflammation via the gut-brain axis in a mouse model of heat stress.	Other: China	To explore the modulatory effects of Î²-Hydroxybutyric acid (BHBA) on neuroinflammation induced by heat stress (HS) and elucidate the underlying molecular mechanisms	Unspecified	Î²-Hydroxybutyric acid (BHBA) given intraperitoneally at 200 mg kgâ»Â¹ day	30	8	Male	22 - 24	60 ± 10	No	43	60±10	15 min every day for 14 days	Light phase	No				Digestive; Central nervous system (including behavioral)	Yes	Yes	Unclear	No	Unclear	Yes
	Ruan 2024	https://doi.org/10.1080/02656736.2024.2376678	Passive hyperthermia alters the resting-state functional connectivity of mouse brain.	Other: China	To investigate how passive hyperthermia affect the resting-state functional brain activity based on an acute mouse model after heat stress exposure.	C57BL/6J		13-15	12-16	Male	20±2	40 to 50	No	40±0.5	40 to 50	40min	Unspecified	Yes	Rectal probe	37 ± 1	Not provided with water during heat exposure	Central nervous system (including behavioral)	Yes	Yes	Unclear	No	Yes	Yes
	Murray 2024	10.1152/ajpregu.00226.2023	Exertional heat stroke causes long-term skeletal muscle epigenetic reprogramming, altered gene expression, and impaired satellite cell function in mice.	United States	To identify possible underlying processes that contribute to potentially greater susceptibility to muscle injury or atrophy following EHS exposure	C57BL6/J	exercise	8	8-10	Female	22-23	unspecified	No	37.5	35-40	Mice were placed in the enclosed forced running wheel. The Tc was allowed to stabilize (5 min) and then the incremental running wheel protocol was initiated. The running wheel speed started at 3.1 m/min and increased by 0.3 m/min every 10 min until a core temperature of 41C was attained, at which point the speed was kept constant until symptom limitation (unconsciousness)	Light phase	Yes	Telemetry (specify telemetry location and instrument in Other field below); Other: Device unspecified	42C		Muscular	Yes	Yes	Unclear	No	Yes	Yes
	Li 2024	10.3892/mmr.2024.13211.	DNAJA1-knockout alleviates heat stroke-induced endothelial barrier disruption via improving thermal tolerance and suppressing the MLCK-MLC signaling pathway.	Other: China	To establish that DNAJA1 may be a novel potential therapeutic target for regulating the damage of vascular endothelial barrier during HS	C57BL/6J	DNAJA1 knockout	3	7-8	Male	22±1	50±5	No	40±1	60±5	Until body temperature reached 42.7C	Unspecified	Yes	Telemetry (specify telemetry location and instrument in Other field below); Other: SV223 capsule thermometer, Shenzhen Flamingo Technology, Co., Ltd.	42.7		Respiratory; Other: Serum biochemistry	Yes	Unclear	Unclear	No	Yes	Yes
	Luo 2024	10.3389/fimmu.2024.1367053.	Intestinal microflora promotes Th2-mediated immunity through NLRP3 in damp and heat environments.	Other: China	To observe the impact of a high temperature and humidity environment on mouse intestinal microflora.	C57BL/6J	Nlrp3-/- (regulates immune inflammatory response)	10	7	Male	23 ± 2	55 ± 5	No	33 ±2	85± 5	2 weeks	Both light and dark phases	No				Digestive; Immune/lymphatic; Central nervous system (including behavioral)	Yes	Yes	Unclear	No	Yes	Yes
	Hatori 2024	10.1186/s12576-024-00929-0.	Microglia mediate the increase in slow-wave sleep associated with high ambient temperature.	Other: Japan	To establish if microglia may be involved in the increased sleep amount caused by high ambient temperature	C57BL/6J	colony-stimulating factor 1 receptor (CSF1R) inhibitor PLX3397	10	6-9	unspecified	25	unspecified	No	35	unspecified	8 hours	Light phase	No				Central nervous system (including behavioral)	Yes	Yes	Unclear	No	Yes	Yes
	Tang 2024	10.1016/j.intimp.2024.112539.	TRPV1/cPLA2/AA pathway contributes to ferroptosis-mediated acute liver injury in heatstroke.	Other: China	To investigate the potential mechanisms of heatstroke (HS)- induced acute liver injury (ALI) through multiomics analyses, including transcriptomics and metabolomics	C57BL/6J	arachidonyl triÂ­fluoromethyl ketone (AACOCF3) (14 mg/kg) or ferroptosis inhibitor: Liproxstatin-1 (10 mg/ kg).	4-6	unspecified	Male	unspecified	unspecified	Other: Unspeified	39.5	65	when the core temperature reached 42.5 â„ƒ or signs of exhaustion appeared	Unspecified	Yes	Other: Unspecified	42.5		Digestive; Other: Liver	Yes	Yes	Unclear	No	Yes	Yes
	Lin 2024	10.1093/ijnp/pyae027.	Thrombomodulin Improves Cognitive Deficits in Heat-Stressed Mice.	Other: Taiwan	To test whether thrombomodulin (TM) would improve cognitive deficits and related causative factors in heat-stressed (HS) mice.	C57BL/6J	thrombomodulin	24	8-10	Male	24-26	50± 5	No	32-34	45 - 55	2 hours daily for 7 consecutive days	Unspecified	Yes	Rectal probe	37		Central nervous system (including behavioral)	Yes	Yes	Unclear	No	Yes	Yes
	Guo 2024	10.1016/j.cbpb.2024.111000.	Adjustments in energy metabolism of brown adipose tissue in heat-acclimated Kunming mice.	Other: China	We aim to elucidate the role of BAT energy metabolism adjustments during the process of heat adaptation in KM mice.	Kunming		9-10	7	Male	23±1	unspecified	No	33±1	unspecified	four weeks, or 8 weeks	Both light and dark phases	Yes	Rectal probe; Body surface temperature	39	In plastic boxes with wood shavings as bedding	Cardiovascular; Digestive; Endocrine; Immune/lymphatic; Respiratory; Renal/urinary; Other: Metabolic and adipose tissue	Yes	Yes	Unclear	No	Yes	Yes
	Zang 2024	10.1016/j.jtherbio.2024.103921.	Effects of combined treatment with hydrogen-rich electrolyzed water and tea polyphenols on oxidative stress, intestinal injury and intestinal flora disruption in heat-stressed mice.	Other: China	To investigate the effects of the combined action of tea polyphenols (TP) and hydrogen-rich electrolyzed water (HRW) on HS in mice.	ICR	tea polyphenols (TP) and hydrogen-rich electrolyzed water (HRW)	4	3-4	unspecified	25 ± 1	60 ± 5	No	42 ± 1	60± 5	2 hours a day for 28 days	Light phase	Yes	Rectal probe	41.10 ± 0.18		Digestive	Yes	Yes	Yes	No	Yes	Yes
	Feng 2024	10.1016/j.jtherbio.2024.103935.	Alleviating effect of methionine on intestinal mucosal injury induced by heat stress.	Other: China	To understand whether methionine plays a role in repairing or alleviating intestinal injury in heat-stressed mice and clarify its effects on intestinal mucosal injury, cell junction,cell peroxidation, intestinal immunity, secretion, and absorption functions.	Kunming	methionine administration	25	12	Female	25	unspecified	No	39	unspecified	between 12:00 and 14:00 daily for 28 days	Both light and dark phases	No				Digestive	Yes	Yes	Unclear	No	Unclear	Yes
	Ji 2024	10.1016/j.phymed.2024.155853.	Catalpol alleviates heat stroke-induced liver injury in mice by downregulating the JAK/STAT signaling pathway.	Other: China	To evaluate the therapeutic prospects of Catalpol (CA) from the blood-cooling herb Rehamanniae Radix on liver injury by HS.	Kunming	Catalpol (CA) from the blood-cooling herb Rehamanniae Radix	8	6-8	Male	25 ± 1	unspecified	No	41 ± 0.5	60± 5	when the rectal temperature reached or exceeded 42.0 â—¦C, and the mice exhibited hind limb weakness and impaired locomotion	Unspecified	Yes	Rectal probe	42C	Animals were deprived of food and water during heat exposure	Digestive; Other: Liver	Yes	Yes	Unclear	No	Yes	Yes
	Li 2024	10.1016/j.ecoenv.2024.116832.	Baicalin ameliorates heat stress-induced hepatic injury and intestinal microecology dysbiosis in late gestational mice.	Other: China	To investigate whether baicalin attenuates HS-induced intestinal microbial dysbiosis and liver damage in pregnant mice during late gestation.	ICR	Baicalin, a Chinese herbal medicine known for its heat-clearing and anti-inflammatory properties	6	6-8	Female	24 ± 1	50	No	35 ± 1	70	prenatal day P12.5d to P17.5d	Both light and dark phases	Yes	Rectal probe	Close to 38		Digestive; Other: Pregnant gastrointestinal context	Yes	Unclear	Unclear	No	Yes	Yes
	Guo 2024	10.1186/s12951-024-02771-3.	Curcumin nanoparticles in heat stroke management.	Other: China	this study aims to develop Poly(amidoamine) (PAMAM) nanoparticles loaded with curcumin (PAMAM@Cur) to enhance its therapeu- tic efficacy in hypothalamic neural damage in a heat stroke model and explore its potential mechanisms.	Unspecified	PAMAM@Cur (nano-carrier delivering Cur, a natural active ingredient renowned for its anti-inflammatory, antioxidant, and anti-apoptotic properties)	8-10	9-10	Male	22±2	50±8	No	42	50-55	1 hour	Unspecified	Yes	Rectal probe	42.0 °C		Central nervous system (including behavioral)	Yes	Yes	Unclear	No	Yes	Yes
	Lu 2024	10.1002/jsfa.13620.	N-Acetylcysteine assists muscle development in offspring of mice subjected to maternal heat stress during pregnancy.	Other: China	Explore the protective potential of N-Acetylcysteine in mitigating the adverse effects of HS on pregnant mice and their offspring.	ICR	N-Acetylcysteine supplementation	10	8-10	Female	20 ± 3	55-70	No	42	55-70	2h from gestational day 12-18	Light phase	No				Pregnancy	Yes	Yes	Yes	No	Yes	Yes
	Roths 2024	10.1152/ajpheart.00180.2024.	One day of environment-induced heat stress damages the murine myocardium.	United States	The purpose of this investigation was to determine the extent to which EIHS alters cardiac cell health. We hypothesized that EIHS would cause myocardial injury and cellular dysfunction	C57BL/6J		6-9	4	Female	31.2 ± 1.01	35 ± 0.7	Yes	37.6 ± 0.01	42.0± 0.06	24hrs	Unspecified	Yes	Rectal probe; Body surface temperature; Other: During environmental treatments, subcutaneous temperature (SqT) was recorded every 4 h and rectal temperature (RT) was recorded every 12 h using a rec- tal probe (Physitemp TH-8 Thermalert, Cat. No. 2168)	About 40C (interpreted from figure 1a and 1b)	All mice had free access to food and water over the duration of the environmental challenge.	Cardiovascular	Yes	Yes	Unclear	No	Yes	Yes
	Mahmoudi 2025	10.1016/j.bbr.2024.115259.	Coenzyme Q10 and vitamin E alleviate heat stress-induced mood disturbances in male mice: Modulation of inflammatory pathways and the HPA axis.	Other: Iran	To establish how co- enzyme Q10 (Q10) and vitamin E (Vit E), alone and together, affected heat stress-caused anxiety and depression symptoms and inflammation in male mice.	BALB/C	co- enzyme Q10 (Q10) and vitamin E (Vit E), alone and together,	12	8-10	Male	25±2	unspecified	No	43	60±10	once a day for 15 min for a period of 14 days.	Light phase	Yes	Rectal probe	approx 38.8C		Endocrine; Central nervous system (including behavioral)	Yes	Yes	Unclear	No	Yes	Yes
	Li 2024	10.1016/j.intimp.2024.113376.	Protective effects of taurine on heat Stress-Induced cognitive impairment through Npas4 and Lcn2.	Other: China	This study supplemented mice exposed to heat stress (HS) with taurine to assess its effect on cognitive function in a HS-induced mouse model	C57BL/6J	Taurine	6	7-8	Male	21	60-70	No	40±1	60-70	60 minutes (repeated for 14 days)	Unspecified	No				Central nervous system (including behavioral)	Yes	Yes	Unclear	No	Unclear	No
	Zhu 2024	10.1016/j.brainresbull.2024.111101.	SIRT1 modulates microglia phenotypes via inhibiting drp1 phosphorylation reduces neuroinflammation in heatstroke.	Other: China	To investigate activation status, phenotype markers, production of pro-inflammatory cytokine and reactive oxygen species (ROS) of microglia both in vitro and in vivo under heatstroke (HS).	C57BL/6J	inhibitor of SIRT1, selisistat, and the agonist SRT-1720	6	6-8	Male	25 ± 0.5	35 ± 5	No	35.5 ± 0.5	70± 5	Until core temp reached 42ËšC	Unspecified	Yes	Rectal probe	42		Central nervous system (including behavioral); Other: Microglia	Yes	Yes	Unclear	Unclear	Yes	Yes
	Wang 2024	https://doi.org/10.1016/j.biopha.2024.117545	Astragaloside IV alleviates heatstroke brain injury and neuroinflammation in male mice by regulating microglial polarization via the PI3K/Akt signaling pathway.	Other: China	To investigate the biological effects of Astragaloside IV on brain microglia and explore the clinical significance and possible mechanisms of Astragaloside IV in the treatÂ­ ment of heatstroke-induced brain injury.	C57BL/6J	Astragaloside IV (AST-IV) treatment	10	8	Male	23.0±1.0	50 ± 5	No	41.2±0.5	60± 5	Until core temperature reached 42.7 Â°C	Unspecified	Yes	Rectal probe	42.7	Free access to food and water. The control mice were injected intraperitoneally with 0.9 saline. The mice in the AST-IV group were intraperitoneally injected with 25 mg/kg, 50 mg/kg, or 100 mg/kg AST-IV.	Central nervous system (including behavioral)	Yes	Yes	Unclear	No	Yes	Yes
	Qu 2024	10.1016/j.jtherbio.2024.103968.	Environmental high temperature affects pre-implantation embryo development by impairing the DNA repair ability.	Other: China	Evaluate the impact of heat stress on early embryonic development and to explore the role of BER in mitigating heat stress-induced developmental abnorÂ­malities in early embryos	Kunming		8	6-8	Female	22 ± 1	unspecified	No	40	unspecified	2 h a day on 0.5 d, 1.5 d and 2.5 d of pregnancy	Unspecified	No				Pregnancy	Yes	Unclear	Unclear	No	Unclear	Yes
	Du 2024	10.1016/j.intimp.2024.113462.	Rifaximin alleviates intestinal barrier disruption and systemic inflammation via the PXR/NFkappaB/MLCK pathway and modulates intestinal Lachnospiraceae abundance in heat-stroke mice.	Other: China	To explore the protective effects of rifaximin on the intestinal barrier in heat-stroke mice and the underlying mechanisms.	Unspecified	Rifaximin	8	Unspecified	unspecified	23 ± 1	35 ± 5	No	40 ± 1	60 ± 5	until the core body temperature of the mice reached the critical threshold of 42 â—¦C	Unspecified	Yes	Rectal probe	42		Digestive	Yes	Unclear	Unclear	No	Yes	Yes
	Trigg 2024	10.1073/pnas.2409790121.	Subchronic elevation in ambient temperature drives alterations to the sperm epigenome and accelerates early embryonic development in mice.	Australia	To characterise the immediate impact on male reproductive function following subchronic whole-body exposure to elevated ambient temperature	Swiss		14	8-12	Male	21	30	No	35	30	7 d using a daily temperature cycle of 8 h at 35 Â°C (during light cycle), followed by 16 h recovery at 25 Â°C,	Light phase	Yes	Body surface temperature; Other: Mice were monitored twice daily over the course of the treatment regimen with temperatures of the armpit, stomach, and scrotum assessed at the culmination of each heat cycle	No change in temperature was observed at the armpit but increased at both the stomach and scrotum/testes		Male reproductive; Pregnancy	Yes	Yes	Unclear	No	Yes	Yes
	Li 2024	10.1016/j.jhazmat.2024.135800.	Concurrent ozone and high temperature exacerbates nasal epithelial barrier damage in allergic rhinitis mice: Insights from the nasal transcriptome and nasal microbiota.	Other: China	Examine the toxic effect of O3 and high temperature on AR mice and investigate the potential mechanisms using a multi-omics approach.	C57BL/6J	Ozone (O3) and allergic rhinitis (AR)	10	6	Female	22	unspecified	No	36	unspecified	4 h every day for 21 consecutive days.	Unspecified	No				Immune/lymphatic; Central nervous system (including behavioral); Respiratory	Yes	Yes	Unclear	No	Yes	Yes
	Niu 2024	https://doi.org/10.3390/md22120564	Butyrolactone-I from Marine Fungal Metabolites Mitigates Heat-Stress-Induced Apoptosis in IPEC-J2 Cells and Mice Through the ROS/PERK/CHOP Signaling Pathway.	Other: China	To establish a heat stress model in mice to investigate the molecular mechanism through which BTL-I intervenes in intestinal epithelial cell apoptosis	C57BL/6J	Butyrolactone-I (BTL-I), a bioactive compound derived from deep-sea fungi	6	6-8	Male	24 ± 1	65-85	No	40 ± 1	65-85	4h per day for 14 days	Unspecified	No				Digestive	Yes	Yes	Unclear	No	Yes	Yes
	Guo 2024	10.1186/s12951-024-02889-4.	Role of PCBP2 in regulating nanovesicles loaded with curcumin to mitigate neuroferroptosis in neural damage caused by heat stroke.	Other: China	To investigate the efficacy and mechanism of action of NVs-CUR (nanovesicle delivery of curcumin) in treating hypothalamic neural damage induced by heat stroke.	C57BL/6J	Curcumin-loaded nanovesicles (NVs-CUR), ferroptosis inducer Erastin, and PCBP2/SLC7A11	8	8-12	Male	22 - 25	60 - 65	No	41	40- 60	10-15 min initial exposure of all experimental animals, followed by 12h of heat stress in some experimental groups two weeks later	Unspecified	Yes	Other: Uncertain			Central nervous system (including behavioral)	Yes	Yes	Unclear	No	Yes	No
	Li 2025	10.7150/ijbs.103122.	Heat acclimation mediates cellular protection via HSP70 stabilization of HIF-1alpha protein in extreme environments.	Other: China	To establish a mouse model of heat acclimation (HA) and characterise physiological and histological responses to heat.	C57BL/6J	Hypobaric hypoxia and heat acclimation	8	unspecified	Male	25	unspecified	Other: Not stated	39	40 - 50	heat acclimation:30 min daily for 10 days heat stress: 2.5 h	Unspecified	No				Other: serum inflammatory cytokines, histopathology, and heat shock protein levels	Yes	Yes	Unclear	No	Yes	Yes
	Yanagisawa 2024	10.3390/biomedicines12092057.	Exacerbation of Hepatic Damage in Endothelial Aquaporin 1 Transgenic Mice after Experimental Heatstroke.	Other: Japan	In this study, we examined the role of endothelial AQP1 in Tie2-Cre/LNL-AQP1 dTG mice with upregulated Aqp1 on ECs. First, we confirmed the upregulation of endothelial AQP1 in the brain using reverse transcription polymerase chain reaction (PCR) and immunohistochemistry. Subsequently, we subjected dTG mice to experimental heatstroke using high AT and to mimic summer conditions in temperate-to-tro…	C57BL/6J	aquaporin-1, genotypes	3-5	48	Male	23 ± 1	unspecified	no	41	99	60 min exposure	Unspecified	No				Central nervous system (including behavioral); Renal/urinary; Other: Blood & hepatic	Yes	Yes	Unclear	No	Yes	Yes
	Xu 2024	10.1007/s44154-024-00178-6	Modulation of liver metabolism and gut microbiota by Alhagi-honey alleviated heat stress-induced liver damage.	Other: China	Explore the preventive effect of Alhagi-honey on liver damage induced by heat stress (HS) and its underlying mechanism.	Kunming	Alhagi-honey (AH) supplementation	8	8	Male	22	30 ± 5	No	39	30± 5	From 8am to 6pm for 7 days continuously	Light phase	No				Digestive; Other: liver	Yes	Yes	Unclear	No	Yes	Yes
	Wang 2024	10.1021/envhealth.4c00007.	Extreme Heat Exposure Induced Acute Kidney Injury through NLRP3 Inflammasome Activation in Mice.	Other: China	to explore the mechanisms of kidney injury with extreme heat-induced AKI models from the view of the NLRP3 inflammasome	C57BL/6JN		6-8	8-9	Male	22 ± 0.5	unspecified	No	39.5 ± 0.5	unspecified	'Until core body temp reached the maximum' - I'm unsure what they considered as the maximum	Unspecified	Yes	Rectal probe	41.6	After heat exposure they had free access to water and chow	Cardiovascular; Other: kidney	Yes	Yes	Unclear	No	Unclear	Yes
	Peng 2024	10.4103/bc.bc_119_23.	Optimizing a mouse model of exertional heat stroke to simulate multiorgan and brain injuries.	Other: China	To optimize existing exertional heat stroke (EHS) modeling systems by establishing a mouse model that mimics EHS-induced multiorgan system dysfunction and CNS injury inconsistent with the clinical characteristics seen in EHS patients	C57BL/6J	exercise	8	8-9	Male	25	70	No	38,	70	signs of physical exhaustion (defined here as the apparent loss of consciousness, falling backward, or the inability to continue running or grab the wheel) and/or core body temperature (Tc) â‰¥42.5Â°C in mice.	Unspecified	Yes	Other: Unspecified but likely telemetry	42.5		Central nervous system (including behavioral); Other: Multiorgan	Yes	Yes	Unclear	No	Yes	Yes
	Wu 2024	10.1002/gch2.202400178.	Curcumin's Protective Role in Heatstroke-Induced Acute Liver Injury: Targeting Pyroptosis and Enhancing SIRT1 Expression.	Other: China	This study aims to explore the correlation between SIRT1 and heatstroke-induced liver injury, as well as to examine the potential mechanism through which curcumin mitigates liver damage resulting from heatstroke. This research seeks to elucidate the involvement of SIRT1 in liver injury during heatstroke and evaluate the efficacy of curcumin as a potential therapeutic intervention for preventing a…	C57BL/6J	Curcumin	10	6	Male	22 ± 2	20-30	No	42 ± 0.5	10± 1	2 hours	Unspecified	No				Other: Liver	Yes	Yes	Unclear	No	Yes	Yes
	Zanetti 2024	10.1016/j.jtherbio.2024.103797.	Long-term heat acclimation training in mice: Similar metabolic and running performance adaptations despite a lower absolute intensity than training at temperate conditions.	Other: Brazil	To investigate the impact of HA training for eight weeks on thermoregulation, metabolism, and running performance in both T and H environments in mice.	Swiss	Endurance training	13-14	8	Male	24.0 ± 2.0	unspecified	No	32	unspecified	Trained and then were exercised to fatigue	Unspecified	Yes	Telemetry (specify telemetry location and instrument in Other field below); Other: a temperature telemetry transmitter (G2 E- Mitter series, Mini Mitter, Bend, OR) was implanted in the mouse periÂ­toneal cavity	41.8		Muscular	Yes	Yes	Unclear	No	Yes	Yes
	Lai 2024	10.1016/j.jtherbio.2024.103799.	Heat stress reduces brown adipose tissue activity by exacerbating mitochondrial damage in type 2 diabetic mice.	Other: China	To investigate the impact of heat stress on glucose and lipid metabolism in T2DM mice by influencing BAT activity.	C57BL/6J	High-fat feeding and injecting streptozotocin (STZ) induced model of T2DM mice.	Unspecified	4-5	Male	20-25	45-50	No	38 ± 0.5	60	6 h/d for 3 consecutive days	Unspecified	No				Other: BAT	Yes	Yes	Unclear	No	Yes	Yes
	Fang 2024	10.1016/j.scitotenv.2024.170869.	Heat stroke-induced cerebral cortex nerve injury by mitochondrial dysfunction: A comprehensive multi-omics profiling analysis.	Other: China	Investigate the mechanism of heat stroke-induced nerve damage in the cerebral cortex of mice using multiomics technology.	C57BL/6J		8	9-10	Male	26 ± 0.5	50 ± 5	Other: Very lose!	42 ± 0.5	50± 5	when the rectal temperature reaches 42.0 â—¦C	Unspecified	Yes	Rectal probe	42		Central nervous system (including behavioral)	Yes	Unclear	Unclear	Yes	Yes	Yes
	Wu 2024	10.1016/j.jare.2024.02.014.	Melatonin alleviates high temperature exposure induced fetal growth restriction via the gut-placenta-fetus axis in pregnant mice.	Other: China	In this study, we aimed to explore the mechanisms by which melatonin targets gut microbes to alleviate HS-induced reproductive impairment.	ICR	melatonin	8-10	6-8	Female	25 ± 2	60	No	38	60 relative humidity	2 h per day for 16 days	Light phase	No			In addition to high temperature exposure, HS + Mel group mice were fed 10 mg/L Mel	Pregnancy; Other: gut, placenta	Yes	Unclear	Unclear	No	Yes	Yes
	Guo 2024	10.1111/acel.14370.	Heat exposure promotes sarcopenia via gut microbiota-derived metabolites.	Other: China	We aimed to verify the occurrence of sarcopenia induced by high temperature exposure at 37Â°C in a mouse model, and demonstrate the involvement of intestinal microbiota and related metabolites in this process through intestinal microbiota transplantation.	C57BL/6J	Feces microbiota transplantation, Hcit injections and Oltipraz supplementation	5-6	52	Male	25	unspecified	No	37	unspecified	14 days constantly	Both light and dark phases	No			free access to food and water	Endocrine; Muscular; Skeletal; Other: Microbiome, ROS level,	Yes	Unclear	Unclear	No	Yes	Yes
	Wu 2024	10.1007/s00210-024-03572-z.	Curcumin ameliorates heatstroke-induced lung injury by activating the PI3K/AKT pathway.	Other: China	This study aims to explore the potential targets of curcumin in inhibiting HS injury by combining the predictive results of network pharmacology and molecular docking and to validate these targets through subsequent in vivo experiments, in hopes of providing new strategies and insights for the prevention and treatment of HS.	C57BL/6J	curcumin	10	6	unspecified	22 ± 2	20-30	No	42±0.5	10± 1	2 hours	Unspecified	No				Respiratory	Yes	Yes	Unclear	No	Yes	No
	Ambroziak 2024	10.1038/s41593-024-01830-0.	Thermally induced neuronal plasticity in the hypothalamus mediates heat tolerance.	Other: Germany	we tested the hypothesis that long-term heat exposure during acclimation triggers plastic changes in the hypothalamic thermoregulatory area to regulate heat tolerance in mice.	C57BL/6JN	Genetic modification, leptin supplementation, heat acclimation ( Acclimated animals were attained by continuous exposure to 36â€‰Â±â€‰1â€‰Â°C for 24â€‰h, 4â€‰d or â‰¥4â€‰weeks, at a humidity level of 45â€‰Â±â€‰5)	3-8	7-14	Both	23	unspecified	Other: Both, dependent on experiment onduted	39±0.5	45±5	Acclimation - continuous exposure to 36â€‰Â±â€‰1â€‰Â°C for 24â€‰h, 4â€‰d or â‰¥4â€‰weeks, at a humidity level of 45â€‰Â±â€‰5. Heat endurance - were transferred immediately from the acclimation chamber to the 39â€‰Â°C chamber (always in the morning, between 09:00 and 11:00), up to body temperature of 41.5C or a maximum of 24â€‰h.	Light phase	Yes	Telemetry (specify telemetry location and instrument in Other field below); Other: A sterile telemetric transmitter (Data Sci- ences International, cat. no. TA11TA-F10)was implanted in the abdominal cavity.	41.5	N/A	Central nervous system (including behavioral); Other: thermoregualtory neurons	Yes	Yes	Unclear	No	Yes	Yes
